# Supplementary material for: Ecological pattern of microalgal communities and associated risks in coastal ecosystems
Source: ISME Commun. 2025 Jul 2;5(1):ycaf109. doi: 10.1093/ismeco/ycaf109 (PMC12404660; doi:10.1093/ismeco/ycaf109)
Supplement: Supplementary_Harmful_Toxic_Algae_Reflist_ycaf109 [file supplementary_harmful_toxic_algae_reflist_ycaf109.xlsx]

## Sheet: Table1
Table 1 Source of eukaryotic toxic and harmful microalgae species.
Public website:
IOC-UNESCO Taxonomic Reference List of Harmful Micro Algae, Lundholm, N.; Churro, C.; Escalera, L.; Fraga, S.; Hoppenrath, M.; Iwataki, M.; Larsen, J.; Mertens, K.; Moestrup, Ø.; Murray, S.; Tillmann, U.; Zingone, A. (Eds) (2009 onwards). IOC-UNESCO Taxonomic Reference List of Harmful Micro Algae. Accessed at https://www.marinespecies.org/hab on 2024-10-26. doi:10.14284/362
Paper search:
(((TI=(harmful microalgae)) OR TI=(toxic microalgae)) OR TI=(HAB species)) OR TI=(harmful and toxic algae)
Authors	Author Full Names	Article Title	Source Title	Publication Type	DOI	DOI Link
Roselli, L; Caroppo, C; Bevilacqua, S; Ciciriello, PC; Ungaro, N; Vadrucci, MR	Roselli, Leonilde; Caroppo, Carmela; Bevilacqua, Stanislao; Ciciriello, Pierangelo Cosimo; Ungaro, Nicola; Vadrucci, Maria Rosaria	Harmful algae and pressure-impact relationship: Noxious blooms and toxic microalgae occurrence from coastal waters of the Apulia region (Adriatic and Ionian Seas, Mediterranean)	MARINE ENVIRONMENTAL RESEARCH	J	10.1016/j.marenvres.2022.105791	http://dx.doi.org/10.1016/j.marenvres.2022.105791
Hargraves, PE; Maranda, L	Hargraves, PE; Maranda, L	Potentially toxic or harmful microalgae from the northeast coast	NORTHEASTERN NATURALIST	J		https://www.researchgate.net/publication/280053271_Potentially_Toxic_or_Harmful_Microalgae_from_the_Northeast_Coast
Hernández-Becerril, DU; Alonso-Rodríguez, R; Alvarez-Góngora, C; Barón-Campis, SA; Ceballos-Corona, G; Herrera-Silveira, J; Del Castillo, MEM; Juárez-Ruíz, N; Merino-Virgilio, F; Morales-Blake, A; Ochoa, JL; Orellana-Cepeda, E; Ramírez-Camarena, C; Rodríguez-Salvadoro, R	Hernandez-Becerril, David U.; Alonso-Rodriguez, Rosalba; Alvarez-Gongora, Cynthia; Baron-Campis, Sofia A.; Ceballos-Corona, Gerardo; Herrera-Silveira, Jorge; Del Castillo, Maria E. Meave; Juarez-Ruiz, Norma; Merino-Virgilio, Fanny; Morales-Blake, Alejandro; Ochoa, Jose L.; Orellana-Cepeda, Elizabeth; Ramirez-Camarena, Casimiro; Rodriguez-Salvadoro, Raciel	Toxic and harmful marine phytoplankton and microalgae (HABs) in Mexican Coasts	JOURNAL OF ENVIRONMENTAL SCIENCE AND HEALTH PART A-TOXIC/HAZARDOUS SUBSTANCES & ENVIRONMENTAL ENGINEERING	J	10.1080/10934520701480219	http://dx.doi.org/10.1080/10934520701480219
Rodríguez-Palacio, MC; Crisóstomo-Vázquez, L; Alvarez-Hernández, S; Lozano-Ramírez, C	Rodriguez-Palacio, M. C.; Crisostomo-Vazquez, L.; Alvarez-Hernandez, S.; Lozano-Ramirez, C.	Strains of toxic and harmful microalgae, from waste water, marine, brackish and fresh water	FOOD ADDITIVES AND CONTAMINANTS PART A-CHEMISTRY ANALYSIS CONTROL EXPOSURE & RISK ASSESSMENT	J	10.1080/19440049.2011.596164	http://dx.doi.org/10.1080/19440049.2011.596164
Zingone, A; Siano, R; D'Alelio, D; Sarno, D	Zingone, A; Siano, R; D'Alelio, D; Sarno, D	Potentially toxic and harmful microalgae from coastal waters of the Campania region (Tyrrhenian Sea, Mediterranean Sea)	HARMFUL ALGAE	J	10.1016/j.hal.2005.09.002	http://dx.doi.org/10.1016/j.hal.2005.09.002
Zhang, AQ; Liu, HH; Li, CH; Chen, CP; Liang, JR; Sun, L; Gao, YH	Zhang, Anqi; Liu, Honghan; Li, Chenhong; Chen, Changping; Liang, Junrong; Sun, Lin; Gao, Yahui	Relationship between toxic and harmful microalgae and environmental factors in typical mariculture areas of East China Sea	JOURNAL OF OCEANOLOGY AND LIMNOLOGY	J	10.1007/s00343-022-2125-y	http://dx.doi.org/10.1007/s00343-022-2125-y
Hofbauer, WK	Hofbauer, Wolfgang Karl	Toxic or Otherwise Harmful Algae and the Built Environment	TOXINS	J	10.3390/toxins13070465	http://dx.doi.org/10.3390/toxins13070465
Vershinin, AO; Orlova, TY	Vershinin, A. O.; Orlova, T. Yu.	Toxic and harmful algae in the coastal waters of Russia	OCEANOLOGY	J	10.1134/S0001437008040085	http://dx.doi.org/10.1134/S0001437008040085
Yoshida, T	Yoshida, Takashi	Molecular-physiological and -ecological studies on toxic and harmful algae	NIPPON SUISAN GAKKAISHI	J	10.2331/suisan.81.397	http://dx.doi.org/10.2331/suisan.81.397
Brown, ER; Moore, SG; Gaul, DA; Kubanek, J	Brown, Emily R.; Moore, Sam G.; Gaul, David A.; Kubanek, Julia	Differentiating toxic and nontoxic congeneric harmful algae using the non-polar metabolome	HARMFUL ALGAE	J	10.1016/j.hal.2021.102129	http://dx.doi.org/10.1016/j.hal.2021.102129
Casabianca, S; Cornetti, L; Capellacci, S; Vernesi, C; Penna, A	Casabianca, Silvia; Cornetti, Luca; Capellacci, Samuela; Vernesi, Cristiano; Penna, Antonella	Genome complexity of harmful microalgae	HARMFUL ALGAE	J	10.1016/j.hal.2017.01.003	http://dx.doi.org/10.1016/j.hal.2017.01.003
Daranas, AH; Norte, M; Fernández, JJ	Daranas, AH; Norte, M; Fernández, JJ	Toxic marine microalgae	TOXICON	J	10.1016/S0041-0101(00)00255-5	http://dx.doi.org/10.1016/S0041-0101(00)00255-5
Bertin, MJ; Zimba, PV; Beauchesne, KR; Huncik, KM; Moeller, PDR	Bertin, Matthew J.; Zimba, Paul V.; Beauchesne, Kevin R.; Huncik, Kevin M.; Moeller, Peter D. R.	Identification of toxic fatty acid amides isolated from the harmful alga Prymnesium parvum carter	HARMFUL ALGAE	J	10.1016/j.hal.2012.08.005	http://dx.doi.org/10.1016/j.hal.2012.08.005
Zhang, HJ; Wang, H; Zheng, W; Yao, ZY; Peng, Y; Zhang, S; Hu, Z; Tao, Z; Zheng, TL	Zhang, Huajun; Wang, Hui; Zheng, Wei; Yao, Zhiyuan; Peng, Yun; Zhang, Su; Hu, Zhong; Tao, Zhen; Zheng, Tianling	Toxic Effects of Prodigiosin Secreted by Hahella sp KA22 on Harmful Alga Phaeocystis globosa	FRONTIERS IN MICROBIOLOGY	J	10.3389/fmicb.2017.00999	http://dx.doi.org/10.3389/fmicb.2017.00999
Ignatiades, L; Gotsis-Skretas, O	Ignatiades, Lydia; Gotsis-Skretas, Olympia	A Review on Toxic and Harmful Algae in Greek Coastal Waters (E. Mediterranean Sea)	TOXINS	J	10.3390/toxins2051019	http://dx.doi.org/10.3390/toxins2051019
Tester, PA; Litaker, RW; Berdalet, E	Tester, Patricia A.; Litaker, R. Wayne; Berdalet, Elisa	Climate change and harmful benthic microalgae	HARMFUL ALGAE	J	10.1016/j.hal.2019.101655	http://dx.doi.org/10.1016/j.hal.2019.101655
Wikfors, GH; Hégaret, H; Galimany, E; Sunila, I; Soudant, P; Shumway, SE	Wikfors, Gary H.; Hegaret, Helene; Galimany, Eve; Sunila, Inke; Soudant, Philippe; Shumway, Sandra E.	Hemocyte responses in bivalve molluscs exposed to harmful or toxic algae:: Overview and preliminary synthesis	JOURNAL OF SHELLFISH RESEARCH	J
Fernandes-Salvador, JA; Davidson, K; Sourisseau, M; Revilla, M; Schmidt, W; Clarke, D; Miller, PI; Arce, P; Fernández, R; Maman, L; Silva, A; Whyte, C; Mateo, M; Neira, P; Mateus, M; Ruiz-Villarreal, M; Ferrer, L; Silke, J	Fernandes-Salvador, Jose A.; Davidson, Keith; Sourisseau, Marc; Revilla, Marta; Schmidt, Wiebke; Clarke, Dave; Miller, Peter I.; Arce, Paola; Fernandez, Raul; Maman, Luz; Silva, Alexandra; Whyte, Callum; Mateo, Maria; Neira, Patricia; Mateus, Marcos; Ruiz-Villarreal, Manuel; Ferrer, Luis; Silke, Joe	Current Status of Forecasting Toxic Harmful Algae for the North-East Atlantic Shellfish Aquaculture Industry	FRONTIERS IN MARINE SCIENCE	J	10.3389/fmars.2021.666583	http://dx.doi.org/10.3389/fmars.2021.666583
Shi, XG; Zou, YZ; Zhang, YJ; Ding, GM; Xiao, YC; Lin, SJ; Chen, JF	Shi, Xinguo; Zou, Yazhen; Zhang, Yingjiao; Ding, Guangmao; Xiao, Yuchun; Lin, Senjie; Chen, Jianfeng	Salinity decline promotes growth and harmful blooms of a toxic alga by diverting carbon flow	GLOBAL CHANGE BIOLOGY	J	10.1111/gcb.17348	http://dx.doi.org/10.1111/gcb.17348
Bhat, SR	Bhat, S. R.	Reflections on the discovery of toxic species of marine micro-algae known to form harmful blooms	CURRENT SCIENCE	J		https://drs.nio.res.in/drs/bitstream/handle/2264/1508/Curr_Sci_95_1397.pdf?sequence=1
Chuong, JJCC; Rahman, M; Ibrahim, N; Heng, LY; Tan, LL; Ahmad, A	Chuong, Jeremy Jason Chin Chwan; Rahman, Mahbubur; Ibrahim, Nadiah; Heng, Lee Yook; Tan, Ling Ling; Ahmad, Asmat	Harmful Microalgae Detection: Biosensors versus Some Conventional Methods	SENSORS	J	10.3390/s22093144	http://dx.doi.org/10.3390/s22093144
Toebe, K	Toebe, Kerstin	Whole cell hybridisation for monitoring harmful marine microalgae	ENVIRONMENTAL SCIENCE AND POLLUTION RESEARCH	J	10.1007/s11356-012-1416-9	http://dx.doi.org/10.1007/s11356-012-1416-9
Topal, M; Topal, EIA; Öbek, E	Topal, M.; Topal, E. I. Arslan; Obek, E.	A green algae Cladophora fracta for accumulation of toxic/harmful pollutants causing environmental pollution in mine gallery waters	INTERNATIONAL JOURNAL OF ENVIRONMENTAL SCIENCE AND TECHNOLOGY	J	10.1007/s13762-021-03479-9	http://dx.doi.org/10.1007/s13762-021-03479-9
WAGNER, KH; SIDDIQI, I	WAGNER, KH; SIDDIQI, I	TOXIC COMPONENTS OF MICROALGAE SCENEDESMUS OBLIQUUS	NATURWISSENSCHAFTEN	J	10.1007/BF00610423	http://dx.doi.org/10.1007/BF00610423
Mafra, LLM Jr; Sunesen, I; Pires, E; Nascimento, SM; Alvarez, G; Mancera-Pineda, JE; Torres, G; Carnicer, O; Galindo, JAH; Ramirez, SS; Martinez-Goicoecheaj, A; Morales-Benavides, D; Valerio-Gonzalez, L	Mafra Jr., Luiz L. Mafra; Sunesen, Ines; Pires, Estela; Nascimento, Silvia Mattos; Alvarez, Gonzalo; Mancera-Pineda, Jose Ernesto; Torres, Gladys; Carnicer, Olga; Galindo, Jose Alexis Huamani; Ramirez, Sonia Sanchez; Martinez-Goicoecheaj, Ana; Morales-Benavides, Dilcia; Valerio-Gonzalez, Lorelys	Benthic harmful microalgae and their impacts in South America	HARMFUL ALGAE	J	10.1016/j.hal.2023.102478	http://dx.doi.org/10.1016/j.hal.2023.102478
Zhao, T; Cao, HD; Jia, YF; Han, XT; Yan, T; Yu, RC	Zhao, Ting; Cao, Huidi; Jia, Yanfen; Han, Xiaotian; Yan, Tian; Yu, Rencheng	Information standardization for typical toxic and harmful algae in China's coastal waters-a case study of Karenia mikimotoi	JOURNAL OF OCEANOLOGY AND LIMNOLOGY	J	10.1007/s00343-022-2169-z	http://dx.doi.org/10.1007/s00343-022-2169-z
Lee, SJ; Kim, Y; Kim, HG; Seo, GM; Jeong, JH; Hong, YK	Lee, SJ; Kim, Y; Kim, HG; Seo, GM; Jeong, JH; Hong, YK	Algalytic activity of α-mannosidase on harmful marine microalgae	JOURNAL OF APPLIED PHYCOLOGY	J	10.1023/A:1008124313633	http://dx.doi.org/10.1023/A:1008124313633
CHEUNG, KC; CHU, LM; WONG, MH	CHEUNG, KC; CHU, LM; WONG, MH	TOXIC EFFECT OF LANDFILL LEACHATE ON MICROALGAE	WATER AIR AND SOIL POLLUTION	J	10.1007/BF00478169	http://dx.doi.org/10.1007/BF00478169
Gol'din, EB	Gol'din, Evgeny B.	Marine microalgae and their biocidal features in harmful organisms control	PHYCOLOGIA	J
Pearson, LA; D'Agostino, PM; Neilan, BA	Pearson, Leanne A.; D'Agostino, Paul M.; Neilan, Brett A.	Recent developments in quantitative PCR for monitoring harmful marine microalgae	HARMFUL ALGAE	J	10.1016/j.hal.2021.102096	http://dx.doi.org/10.1016/j.hal.2021.102096
Masó, M; Garcés, E	Maso, Mercedes; Garces, Esther	Harmful microalgae blooms (HAB);: problematic and conditions that induce them	MARINE POLLUTION BULLETIN	J	10.1016/j.marpolbul.2006.08.006	http://dx.doi.org/10.1016/j.marpolbul.2006.08.006
Fukuyo, Y	Fukuyo, Yasywo	Toxic benthic microalgae in the western Pacific region	NIPPON SUISAN GAKKAISHI	J	10.2331/suisan.74.909	http://dx.doi.org/10.2331/suisan.74.909
Gustafsson, S; Hultberg, M; Figueroa, RI; Rengefors, K	Gustafsson, S.; Hultberg, M.; Figueroa, R. I.; Rengefors, K.	On the control of HAB species using low biosurfactant concentrations	HARMFUL ALGAE	J	10.1016/j.hal.2009.04.002	http://dx.doi.org/10.1016/j.hal.2009.04.002
Dolapsakis, NP; Tzovenis, I; Kantourou, P; Bitis, I; Economou-Amilli, A	Dolapsakis, Nicolas P.; Tzovenis, Ioannis; Kantourou, Paraskevi; Bitis, Ioannis; Economou-Amilli, Athena	Potentially harmful microalgae from lagoons of the NW Ionian sea, Greece	JOURNAL OF BIOLOGICAL RESEARCH-THESSALONIKI	J		https://www.academia.edu/82145184/Potentially_harmful_microalgae_from_lagoons_of_the_NW_Ionian_Sea_Greece
Shurtleff, J; Rich, P; Johnson, T; Bettridge, A; Allred, B	Shurtleff, James; Rich, Phillip; Johnson, Tyler; Bettridge, Austin; Allred, Blake	Direct microalgae harvesting to prevent harmful algae blooms and produce renewable biofuel	ABSTRACTS OF PAPERS OF THE AMERICAN CHEMICAL SOCIETY	J
Guo, RY; Lu, DD; Liu, CG; Hu, JR; Wang, PB; Dai, XF	Guo, Ruoyu; Lu, Douding; Liu, Chenggang; Hu, Jiarong; Wang, Pengbin; Dai, Xinfeng	Toxic effect of nickel on microalgae Phaeodactylum tricornutum (Bacillariophyceae)	ECOTOXICOLOGY	J	10.1007/s10646-022-02532-8	http://dx.doi.org/10.1007/s10646-022-02532-8
Garr, AL; Laramore, S; Krebs, W	Garr, Amber L.; Laramore, Susan; Krebs, William	Toxic Effects of Oil and Dispersant on Marine Microalgae	BULLETIN OF ENVIRONMENTAL CONTAMINATION AND TOXICOLOGY	J	10.1007/s00128-014-1395-2	http://dx.doi.org/10.1007/s00128-014-1395-2
Nagasaki, K	Nagasaki, Keizo	Physiology, ecology, and molecular biology of viruses infecting harmful bloom-forming microalgae	NIPPON SUISAN GAKKAISHI	J	10.2331/suisan.74.367	http://dx.doi.org/10.2331/suisan.74.367
Penna, A; Bertozzini, E; Battocchi, C; Galluzzi, L; Giacobbe, MG; Vila, M; Garces, E; Lugliè, A; Magnani, M	Penna, Antonella; Bertozzini, Elena; Battocchi, Cecilia; Galluzzi, Luca; Giacobbe, Maria Grazia; Vila, Magda; Garces, Esther; Luglie, Antonella; Magnani, Mauro	Monitoring of HAB species in the Mediterranean Sea through molecular methods	JOURNAL OF PLANKTON RESEARCH	J	10.1093/plankt/fbl053	http://dx.doi.org/10.1093/plankt/fbl053
Dhib, A; Fertouna-Bellakhal, M; Turki, S; Aleya, L	Dhib, Amel; Fertouna-Bellakhal, Mouna; Turki, Souad; Aleya, Lotfi	Harmful planktonic and epiphytic microalgae in a Mediterranean Lagoon: The contribution of the macrophyte Ruppia cirrhosa to microalgae dissemination	HARMFUL ALGAE	J	10.1016/j.hal.2015.03.002	http://dx.doi.org/10.1016/j.hal.2015.03.002
Liu, FG; Zhang, CY; Wang, YY; Chen, GF	Liu, Fuguo; Zhang, Chunyun; Wang, Yuanyuan; Chen, Guofu	A review of the current and emerging detection methods of marine harmful microalgae	SCIENCE OF THE TOTAL ENVIRONMENT	J	10.1016/j.scitotenv.2022.152913	http://dx.doi.org/10.1016/j.scitotenv.2022.152913
Magaletti, E; Borrello, P; Spada, E; Bataloni, S; Di Girolamo, I; Giani, M	Magaletti, Erika; Borrello, Patrizia; Spada, Emanuela; Bataloni, Stefano; Di Girolamo, Irene; Giani, Michele	Surveillance of Potentially Toxic Benthic Microalgae Along the Italian Coast	JOURNAL OF COASTAL RESEARCH	J		https://www.researchgate.net/publication/260674985_Surveillance_of_Potentially_Toxic_Benthic_Microalgae_Along_the_Italian_Coast
Oloketuyi, SF; Mazzega, E; Bernardinelli, G; Högberg, B; de Marco, A	Oloketuyi, S. F.; Mazzega, E.; Bernardinelli, G.; Hogberg, B.; de Marco, A.	Application of peroxidase-mimicking DNAzyme-nanobody conjugate for the detection of harmful microalgae	FEBS OPEN BIO	J
Illoul, H; Masó, M; Fortuño, JM; Cros, L; Morales-Blake, A; Séridji, R	Illoul, Hassina; Maso, Mercedes; Fortuno, Jose-Manuel; Cros, Lluisa; Morales-Blake, Alejandro; Seridji, Rabea	Potentially harmful microalgae in coastal waters of the Algiers area (Southern Mediterranean Sea)	CRYPTOGAMIE ALGOLOGIE	J		https://sciencepress.mnhn.fr/sites/default/files/articles/pdf/cryptogamie-algologie2009v29f3a21.pdf
Burkholder, JM	Burkholder, JM	Implications of harmful microalgae and heterotrophic dinoflagellates in management of sustainable marine fisheries	ECOLOGICAL APPLICATIONS	J		https://esajournals.onlinelibrary.wiley.com/doi/full/10.1890/1051-0761%281998%298%5BS37%3AIOHMAH%5D2.0.CO%3B2
Mangoni, O; Imperatore, C; Tomas, CR; Costantino, V; Saggiomo, V; Mangoni, A	Mangoni, Olga; Imperatore, Concetta; Tomas, Carmelo R.; Costantino, Valeria; Saggiomo, Vincenzo; Mangoni, Alfonso	The New Carotenoid Pigment Moraxanthin Is Associated with Toxic Microalgae	MARINE DRUGS	J	10.3390/md9020242	http://dx.doi.org/10.3390/md9020242
Dizaji, SZ; Fariman, GA; Zahedi, MM	Dizaji, Somayeh Zahedi; Fariman, Gilan Attaran; Zahedi, Mir Mahdi	Pigment content analysis in two HAB forming dinoflagellate species during the growth period	JOURNAL OF APPLIED PHYCOLOGY	J	10.1007/s10811-020-02331-w	http://dx.doi.org/10.1007/s10811-020-02331-w
Tan, TH; Leaw, CP; Leong, SCY; Lim, LP; Chew, SM; Teng, ST; Lim, PT	Tan, Toh Hii; Leaw, Chui Pin; Leong, Sandric Chee Yew; Lim, Lay Peng; Chew, Siew Moon; Teng, Sing Tung; Lim, Po Teen	Marine micro-phytoplankton of Singapore, with a review of harmful microalgae in the region	RAFFLES BULLETIN OF ZOOLOGY	J		https://lkcnhm.nus.edu.sg/wp-content/uploads/sites/10/app/uploads/2017/06/S34rbz078-096.pdf
NIELSEN, MV; STROMGREN, T	NIELSEN, MV; STROMGREN, T	SHELL GROWTH-RESPONSE OF MUSSELS (MYTILUS-EDULIS) EXPOSED TO TOXIC MICROALGAE	MARINE BIOLOGY	J	10.1007/BF01344341	http://dx.doi.org/10.1007/BF01344341
Mardones, JI; Shabala, L; Shabala, S; Dorantes-Aranda, JJ; Seger, A; Hallegraeff, GM	Mardones, Jorge I.; Shabala, Lana; Shabala, Sergey; Dorantes-Aranda, Juan Jose; Seger, Andreas; Hallegraeff, Gustaaf M.	Fish gill damage by harmful microalgae newly explored by microelectrode ion flux estimation techniques	HARMFUL ALGAE	J	10.1016/j.hal.2018.09.004	http://dx.doi.org/10.1016/j.hal.2018.09.004
Ben Gharbia, H; Yahia, OKD; Cecchi, P; Masseret, E; Amzil, Z; Herve, F; Rovillon, G; Nouri, H; M'Rabet, C; Couet, D; Triki, HZ; Laabir, M	Ben Gharbia, Hela; Yahia, Ons Kefi-Daly; Cecchi, Philippe; Masseret, Estelle; Amzil, Zouher; Herve, Fabienne; Rovillon, Georges; Nouri, Habiba; M'Rabet, Charaf; Couet, Douglas; Triki, Habiba Zmerli; Laabir, Mohamed	New insights on the species-specific allelopathic interactions between macrophytes and marine HAB dinoflagellates	PLOS ONE	J	10.1371/journal.pone.0187963	http://dx.doi.org/10.1371/journal.pone.0187963
Yu, LL; Xia, W; Du, H	Yu, Lili; Xia, Wei; Du, Hao	The toxic effects of petroleum pollutants to microalgae in marine environment	MARINE POLLUTION BULLETIN	J	10.1016/j.marpolbul.2024.116235	http://dx.doi.org/10.1016/j.marpolbul.2024.116235
Mantzorou, A; Navakoudis, E; Paschalidis, K; Ververidis, F	Mantzorou, A.; Navakoudis, E.; Paschalidis, K.; Ververidis, F.	Microalgae: a potential tool for remediating aquatic environments from toxic metals	INTERNATIONAL JOURNAL OF ENVIRONMENTAL SCIENCE AND TECHNOLOGY	J	10.1007/s13762-018-1783-y	http://dx.doi.org/10.1007/s13762-018-1783-y
UPITIS, V; PAKALNE, D; SULCE, I	UPITIS, V; PAKALNE, D; SULCE, I	OPTIMAL AND TOXIC LEVELS OF ELEMENTS FOR THE CULTIVATION OF MICROALGAE	6TH INTERNATIONAL TRACE ELEMENT SYMP 1989, VOLS 1-5	C
Ryu, BG; Kim, J; Yoo, G; Lim, JT; Kim, W; Han, JI; Yang, JW	Ryu, Byung-Gon; Kim, Jungmin; Yoo, Gursong; Lim, Jun-Taek; Kim, Woong; Han, Jong-In; Yang, Ji-Won	Microalgae-mediated simultaneous treatment of toxic thiocyanate and production of biodiesel	BIORESOURCE TECHNOLOGY	J	10.1016/j.biortech.2014.01.128	http://dx.doi.org/10.1016/j.biortech.2014.01.128
Wang, CY; Li, HL; Wang, XL; Zhang, Y	Wang, Changyou; Li, Hongli; Wang, Xiulin; Zhang, Yong	Estimating Toxic Effect of Copper on Population of Microalgae Through a Three-dimensional Toxic Effect Growth Model	BULLETIN OF ENVIRONMENTAL CONTAMINATION AND TOXICOLOGY	J	10.1007/s00128-011-0274-3	http://dx.doi.org/10.1007/s00128-011-0274-3
He, N; Duan, LY; Sun, D; Zhu, B; An, M; Duan, SS	He, N.; Duan, L. Y.; Sun, D.; Zhu, B.; An, M.; Duan, S. S.	Inhibitory effects of aqueous extracts of Eucalyptus tereticornis on HAB causing specie, Prorocentrum donghaiense	ALLELOPATHY JOURNAL	J
Mohamed, ZA	Mohamed, Zakaria A.	Potentially harmful microalgae and algal blooms in the Red Sea: Current knowledge and research needs	MARINE ENVIRONMENTAL RESEARCH	J	10.1016/j.marenvres.2018.06.019	http://dx.doi.org/10.1016/j.marenvres.2018.06.019
Masó, M; Garcés, E; Pagès, F; Camp, J	Masó, M; Garcés, E; Pagès, F; Camp, J	Drifting plastic debris as a potential vector for dispersing Harmful Algal Bloom (HAB) species	SCIENTIA MARINA	J	10.3989/scimar.2003.67n1107	http://dx.doi.org/10.3989/scimar.2003.67n1107
Ryu, JA; Park, SJ; Kim, IH; Hwang, HJ; Kim, CH; Nam, TJ	Ryu, J. A.; Park, S. J.; Kim, I. H.; Hwang, H. J.; Kim, C. H.; Nam, T. J.	Harmful Microalgae, Amphidinium cartarae, Regulates the IGF-IR Signaling Pathway in Human Colon Cancer Cells.	ENDOCRINE REVIEWS	J
Dyble, J; Tester, PA; Litaker, RW	Dyble, J.; Tester, P. A.; Litaker, R. W.	Effects of light intensity on cylindrospermopsin production in the cyanobacterial HAB species Cylindrospermopsis raciborskii	AFRICAN JOURNAL OF MARINE SCIENCE	J	10.2989/18142320609504168	http://dx.doi.org/10.2989/18142320609504168
Fu, ZX; Piumsomboon, A; Punnarak, P; Uttayarnmanee, P; Leaw, CP; Lim, PT; Wang, AJ; Gu, HF	Fu, Zhengxu; Piumsomboon, Ajcharaporn; Punnarak, Porntep; Uttayarnmanee, Praderm; Leaw, Chui Pin; Lim, Po Teen; Wang, Aijun; Gu, Haifeng	Diversity and distribution of harmful microalgae in the Gulf of Thailand assessed by DNA metabarcoding	HARMFUL ALGAE	J	10.1016/j.hal.2021.102063	http://dx.doi.org/10.1016/j.hal.2021.102063
Yamaguchi, M	Yamaguchi, M	Mechanisms of the outbreak of Harmful Algal Blooms - A threat of microalgae in marine environment	NIPPON NOGEIKAGAKU KAISHI-JOURNAL OF THE JAPAN SOCIETY FOR BIOSCIENCE BIOTECHNOLOGY AND AGROCHEMISTRY	J
Yu, ZM; Wang, ZS; Liu, LD	Yu, Zhiming; Wang, Zhongshi; Liu, Lidong	Electrophysiological techniques in marine microalgae study: A new perspective for harmful algal bloom (HAB) research	HARMFUL ALGAE	J	10.1016/j.hal.2024.102629	http://dx.doi.org/10.1016/j.hal.2024.102629
Maltsev, Y; Maltseva, S; Kulikovskiy, M	Maltsev, Y.; Maltseva, S.; Kulikovskiy, M.	Toxic effect of copper on soil microalgae: experimental data and critical review	INTERNATIONAL JOURNAL OF ENVIRONMENTAL SCIENCE AND TECHNOLOGY	J	10.1007/s13762-023-04766-3	http://dx.doi.org/10.1007/s13762-023-04766-3
Booij, P; Sjollema, SB; van der Geest, HG; Leonards, PEG; Lamoree, MH; de Voogt, WP; Admiraal, W; Laane, RWPM; Vethaak, AD	Booij, Petra; Sjollema, Sascha B.; van der Geest, Harm G.; Leonards, Pim E. G.; Lamoree, Marja H.; de Voogt, W. Pim; Admiraal, Wim; Laane, Remi W. P. M.; Vethaak, A. Dick	Toxic pressure of herbicides on microalgae in Dutch estuarine and coastal waters	JOURNAL OF SEA RESEARCH	J	10.1016/j.seares.2015.05.001	http://dx.doi.org/10.1016/j.seares.2015.05.001
Spatharis, S; Dolapsakis, NP; Economou-Amilli, A; Tsirtsis, G; Danielidis, DB	Spatharis, Sofie; Dolapsakis, Nicolas P.; Economou-Amilli, Athena; Tsirtsis, George; Danielidis, Daniel B.	Dynamics of potentially harmful microalgae in a confined Mediterranean Gulf-Assessing the risk of bloom formation	HARMFUL ALGAE	J	10.1016/j.hal.2009.03.002	http://dx.doi.org/10.1016/j.hal.2009.03.002
Giacobbe, MG; Penna, A; Gangemi, E; Masò, M; Garcés, E; Fraga, S; Bravo, I; Azzaro, F; Penna, N	Giacobbe, M. G.; Penna, A.; Gangemi, E.; Maso, M.; Garces, E.; Fraga, S.; Bravo, I.; Azzaro, F.; Penna, N.	Recurrent high-biomass blooms of Alexandrium taylorii (Dinophyceae), a HAB species expanding in the Mediterranean	HYDROBIOLOGIA	J	10.1007/s10750-006-0459-7	http://dx.doi.org/10.1007/s10750-006-0459-7
Zerrifi, SE; El Khalloufi, F; Oudra, B; Vasconcelos, V	El Amrani Zerrifi, Soukaina; El Khalloufi, Fatima; Oudra, Brahim; Vasconcelos, Vitor	Seaweed Bioactive Compounds against Pathogens and Microalgae: Potential Uses on Pharmacology and Harmful Algae Bloom Control	MARINE DRUGS	J	10.3390/md16020055	http://dx.doi.org/10.3390/md16020055
Dorantes-Aranda, JJ; Waite, TD; Godrant, A; Rose, AL; Tovar, CD; Woods, GM; Hallegraeff, GM	Dorantes-Aranda, Juan Jose; Waite, T. David; Godrant, Aurelie; Rose, Andrew L.; Tovar, Cesar D.; Woods, Gregory M.; Hallegraeff, Gustaaf M.	Novel application of a fish gill cell line assay to assess ichthyotoxicity of harmful marine microalgae	HARMFUL ALGAE	J	10.1016/j.hal.2011.01.002	http://dx.doi.org/10.1016/j.hal.2011.01.002
Tas, S; Yilmaz, IN	Tas, S.; Yilmaz, I. N.	Potentially harmful microalgae and algal blooms in a eutrophic estuary in the Sea of Marmara (Turkey)	MEDITERRANEAN MARINE SCIENCE	J	10.12681/mms.1042	http://dx.doi.org/10.12681/mms.1042
Nan, CR; Zhang, HZ; Lin, SZ; Zhao, GQ; Liu, XY	Nan, Chunrong; Zhang, Haizhi; Lin, Shaozhen; Zhao, Guangqiang; Liu, Xueying	Allelopathic effects of Ulva lactuca on selected species of harmful bloom-forming microalgae in laboratory cultures	AQUATIC BOTANY	J	10.1016/j.aquabot.2008.01.005	http://dx.doi.org/10.1016/j.aquabot.2008.01.005
[Anonymous]	[Anonymous]	Metabolic pathways by which bay scallops modify phytosterols: Experimental approach and possible disruptions by hab species.	JOURNAL OF SHELLFISH RESEARCH	J
Khokhar, FN; Naz, T; Burhan, ZUN; Abassi, MJ; Siddiqui, PJA	Khokhar, Farah Naz; Naz, Tahira; Burhan, Zaib-Un-Nisa; Abassi, Muhammad Jawed; Siddiqui, Pirzada Jamal Ahmed	Occurrence of HAB / toxic Dinoflagellates species from the coast of Karachi, Pakistan (Northern Arabian Sea)	INDIAN JOURNAL OF GEO-MARINE SCIENCES	J		https://www.researchgate.net/profile/Farah-Naz-6/publication/322631528_Occurrence_of_HAB_toxic_Dinoflagellates_species_from_the_coast_of_Karachi_Pakistan_Northern_Arabian_Sea/links/5a64b8f70f7e9b6b8fdbc0c3/Occurrence-of-HAB-toxic-Dinoflagellates-species-from-the-coast-of-Karachi-Pakistan-Northern-Arabian-Sea.pdf
Cao, QS; Jiang, Y; Yang, H; Zhang, YY; Wei, WZ	Cao, Qingsheng; Jiang, Yun; Yang, Hui; Zhang, Yingying; Wei, Wenzhi	Comprehensive toxic effects of povidone iodine on microalgae Chlorella pyrenoidosa under different concentrations	AQUACULTURE RESEARCH	J	10.1111/are.15711	http://dx.doi.org/10.1111/are.15711
Zhang, HJ; An, XL; Zhou, YY; Zhang, BZ; Zhang, S; Li, D; Chen, ZR; Li, Y; Bai, SJ; Lv, JL; Zheng, W; Tian, Y; Zheng, TL	Zhang, Huajun; An, Xinli; Zhou, Yanyan; Zhang, Bangzhou; Zhang, Su; Li, Dong; Chen, Zhangran; Li, Yi; Bai, Shijie; Lv, Jinglin; Zheng, Wei; Tian, Yun; Zheng, Tianling	Effect of Oxidative Stress Induced by Brevibacterium sp BS01 on a HAB Causing Species-Alexandrium tamarense	PLOS ONE	J	10.1371/journal.pone.0063018	http://dx.doi.org/10.1371/journal.pone.0063018
Siripornadulsil, S; Traina, S; Verma, DPS; Sayre, RT	Siripornadulsil, S; Traina, S; Verma, DPS; Sayre, RT	Molecular mechanisms of proline-mediated tolerance to toxic heavy metals in transgenic microalgae	PLANT CELL	J	10.1105/tpc.004853	http://dx.doi.org/10.1105/tpc.004853
Romero, Y; Lodeiros, C; Esclapés, M; Marín, N; Guevara, M; Morales, E	Romero, Y; Lodeiros, C; Esclapés, M; Marín, N; Guevara, M; Morales, E	Toxic effects of cadmium on microalgae isolated from the northeastern region of Venezuela	INTERCIENCIA	J
Liu, DY; Qv, MX; Dai, D; Wang, X; Zhu, LD	Liu, Dongyang; Qv, Mingxiang; Dai, Dian; Wang, Xu; Zhu, Liandong	Toxic responses of freshwater microalgae Chlorella sorokiniana due to exposure of flame retardants	CHEMOSPHERE	J	10.1016/j.chemosphere.2022.136808	http://dx.doi.org/10.1016/j.chemosphere.2022.136808
Baldev, E; MubarakAli, D; Ilavarasi, A; Pandiaraj, D; Ishack, KASS; Thajuddin, N	Baldev, E.; MubarakAli, D.; Ilavarasi, A.; Pandiaraj, D.; Ishack, K. A. Sheik Syed; Thajuddin, N.	Degradation of synthetic dye, Rhodamine B to environmentally non-toxic products using microalgae	COLLOIDS AND SURFACES B-BIOINTERFACES	J	10.1016/j.colsurfb.2013.01.008	http://dx.doi.org/10.1016/j.colsurfb.2013.01.008
Li, JP; Li, W; Liu, NS; Du, CG	Li, Jiping; Li, Wei; Liu, Naisen; Du, Chenggong	Chronic toxic effects of erythromycin and its photodegradation products on microalgae Chlorella pyrenoidosa	AQUATIC TOXICOLOGY	J	10.1016/j.aquatox.2024.106922	http://dx.doi.org/10.1016/j.aquatox.2024.106922
Wang, RJ; Wang, Y; Tang, XX	Wang Renjun; Wang You; Tang Xuexi	Identification of the toxic compounds produced by Sargassum thunbergii to red tide microalgae	CHINESE JOURNAL OF OCEANOLOGY AND LIMNOLOGY	J	10.1007/s00343-012-1294-5	http://dx.doi.org/10.1007/s00343-012-1294-5
Vila, M; Camp, J; Berdalet, E	Vila, Magda; Camp, Jordi; Berdalet, Elisa	TOXIC MICROALGAE AND GLOBAL CHANGE Why have proliferations increased along the Mediterranean coast?	METODE SCIENCE STUDIES JOURNAL	J	10.7203/metode.11.17108	http://dx.doi.org/10.7203/metode.11.17108
Wang, LP; Yan, T; Zhou, MJ	Wang, Liping; Yan, Tian; Zhou, Mingjiang	Impacts of HAB species Heterosigma akashiwo on early development of the scallop Argopecten irradians Lamarck	AQUACULTURE	J	10.1016/j.aquaculture.2005.11.057	http://dx.doi.org/10.1016/j.aquaculture.2005.11.057
Meng, XY; Chen, C; Bai, MD; Zhang, ZT; Cheng, C; Ma, B; Li, JX	Meng, Xiangying; Chen, Cao; Bai, Mindong; Zhang, Zhitao; Cheng, Chao; Ma, Bin; Li, Jiaxin	Effect of hydroxyl radical on harmful microalgae: a potential technology for treatment of ship's ballast water	INDIAN JOURNAL OF GEO-MARINE SCIENCES	J		https://nopr.niscpr.res.in/bitstream/123456789/41105/1/IJMS%2046(4)%20725-734.pdf
Antonella, P; Luca, G	Antonella, Penna; Luca, Galluzzi	The quantitative real-time PCR applications in the monitoring of marine harmful algal bloom (HAB) species	ENVIRONMENTAL SCIENCE AND POLLUTION RESEARCH	J	10.1007/s11356-012-1377-z	http://dx.doi.org/10.1007/s11356-012-1377-z
Yang, HJ; Seo, HJ; Kim, YH; Yun, G; Lee, MJ; Yoo, YD; Shin, KH; Choi, KH; Jang, SH	Yang, Hyun Jun; Seo, Hye Jin; Kim, Yun Hee; Yun, Geon; Lee, Moo Joon; Yoo, Yeong Du; Shin, Kyong Ho; Choi, Keun-Hyung; Jang, Se Hyeon	Effects of harmful microalgae on the behavior and morphology of ephyrae of the moon jellyfish Aurelia aurita	MARINE POLLUTION BULLETIN	J	10.1016/j.marpolbul.2024.116640	http://dx.doi.org/10.1016/j.marpolbul.2024.116640
Kumar, V; Kumar, S; Chauhan, PK; Verma, M; Bahuguna, V; Joshi, HC; Ahmed, W; Negi, P; Sharma, N; Ramola, B; Rautela, I; Nanda, M; Vlaskin, MS	Kumar, Vinod; Kumar, Sanjay; Chauhan, P. K.; Verma, Monu; Bahuguna, Vivekanand; Joshi, Harish Chandra; Ahmed, Waseem; Negi, Poonam; Sharma, Nishesh; Ramola, Bharti; Rautela, Indra; Nanda, Manisha; Vlaskin, Mikhail S.	Low-temperature catalyst based Hydrothermal liquefaction of harmful Macroalgal blooms, and aqueous phase nutrient recycling by microalgae	SCIENTIFIC REPORTS	J	10.1038/s41598-019-47664-w	http://dx.doi.org/10.1038/s41598-019-47664-w
Zhao, Y; Wu, XX; Chang, WJ; Che, WL; Liu, Y; Li, YP	Zhao, Yan; Wu, Xuexue; Chang, Wenjuan; Che, Wenlu; Liu, Yi; Li, Yanpeng	A novel magnetic buoyant-bead flotation method for the removal of typical microalgae from harmful algal blooms	JOURNAL OF ENVIRONMENTAL CHEMICAL ENGINEERING	J	10.1016/j.jece.2023.110170	http://dx.doi.org/10.1016/j.jece.2023.110170
Cerejo, M; Dias, JM	Cerejo, M.; Dias, J. M.	Tidal transport and dispersal of marine toxic microalgae in a shallow, temperate coastal lagoon	MARINE ENVIRONMENTAL RESEARCH	J	10.1016/j.marenvres.2006.10.005	http://dx.doi.org/10.1016/j.marenvres.2006.10.005
Loera-Quezada, MM; Leyva-González, MA; López-Arredondo, D; Herrera-Estrella, L	Loera-Quezada, Maribel M.; Leyva-Gonzalez, Marco Antonio; Lopez-Arredondo, Damar; Herrera-Estrella, Luis	Phosphite cannot be used as a phosphorus source but is non-toxic for microalgae	PLANT SCIENCE	J	10.1016/j.plantsci.2014.11.015	http://dx.doi.org/10.1016/j.plantsci.2014.11.015
GARNHAM, GW; AVERY, SV; CODD, GA; GADD, GM	GARNHAM, GW; AVERY, SV; CODD, GA; GADD, GM	Interactions of microalgae and cyanobacteria with toxic metals and radionuclides: Physiology and environmental implications	CHANGES IN FLUXES IN ESTUARIES: IMPLICATIONS FROM SCIENCE TO MANAGEMENT	C
Zhang, C; Chen, XH; Wang, JT; Tan, LJ	Zhang, Cai; Chen, Xiaohua; Wang, Jiangtao; Tan, Liju	Toxic effects of microplastic on marine microalgae Skeletonema costatum: Interactions between microplastic and algae	ENVIRONMENTAL POLLUTION	J	10.1016/j.envpol.2016.11.005	http://dx.doi.org/10.1016/j.envpol.2016.11.005
Zhang, FY; Shi, YH; Jiang, KJ; Xu, ZL; Ma, LB	Zhang Fengying; Shi Yanhong; Jiang Keji; Xu Zhaoli; Ma Lingbo	Sensitive and rapid detection of two toxic microalgae Alexandrium by loop-mediated isothermal amplification	ACTA OCEANOLOGICA SINICA	J	10.1007/s13131-012-0200-5	http://dx.doi.org/10.1007/s13131-012-0200-5
Sildever, S; Kawakami, Y; Kannoa, N; Kasai, H; Shiomoto, A; Katakura, S; Nagai, S	Sildever, Sirje; Kawakami, Yoko; Kannoa, Nanako; Kasai, Hiromi; Shiomoto, Akihiro; Katakura, Seiji; Nagai, Satoshi	Toxic HAB species from the Sea of Okhotsk detected by a metagenetic approach, seasonality and environmental drivers	HARMFUL ALGAE	J	10.1016/j.hal.2019.101631	http://dx.doi.org/10.1016/j.hal.2019.101631
Zhang, CY; Chen, GF; Wang, YY; Sun, R; Nie, XL; Zhou, J	Zhang, Chunyun; Chen, Guofu; Wang, Yuanyuan; Sun, Rui; Nie, Xiaoli; Zhou, Jin	MHBMDAA: Membrane-based DNA array with high resolution and sensitivity for toxic microalgae monitoring	HARMFUL ALGAE	J	10.1016/j.hal.2018.10.004	http://dx.doi.org/10.1016/j.hal.2018.10.004
Shin, H; Lee, E; Shin, J; Ko, SR; Oh, HS; Ahn, CY; Oh, HM; Cho, BK; Cho, S	Shin, HyeonSeok; Lee, Eunju; Shin, Jongoh; Ko, So-Ra; Oh, Hyung-Seok; Ahn, Chi-Yong; Oh, Hee-Mock; Cho, Byung-Kwan; Cho, Suhyung	Elucidation of the bacterial communities associated with the harmful microalgae Alexandrium tamarense and Cochlodinium polykrikoides using nanopore sequencing	SCIENTIFIC REPORTS	J	10.1038/s41598-018-23634-6	http://dx.doi.org/10.1038/s41598-018-23634-6
Tang, YZ; Kang, Y; Berry, D; Gobler, CJ	Tang, Ying Zhong; Kang, Yoonja; Berry, Dianna; Gobler, Christopher J.	The ability of the red macroalga, Porphyra purpurea (Rhodophyceae) to inhibit the proliferation of seven common harmful microalgae	JOURNAL OF APPLIED PHYCOLOGY	J	10.1007/s10811-014-0338-y	http://dx.doi.org/10.1007/s10811-014-0338-y
Wang, ZH; Liu, L; Tang, YL; Li, AF; Liu, C; Xie, CL; Xiao, LJ; Lu, SH	Wang, Zhaohui; Liu, Lei; Tang, Yali; Li, Aifeng; Liu, Chao; Xie, Changliang; Xiao, Lijuan; Lu, Songhui	Phytoplankton community and HAB species in the South China Sea detected by morphological and metabarcoding approaches	HARMFUL ALGAE	J	10.1016/j.hal.2022.102297	http://dx.doi.org/10.1016/j.hal.2022.102297
Mohd-Din, M; Hii, KS; Abdul-Wahab, MF; Mohamad, SE; Gu, HF; Leaw, CP; Lim, PT	Mohd-Din, Monaliza; Hii, Kieng Soon; Abdul-Wahab, Mohd Firdaus; Mohamad, Shaza Eva; Gu, Haifeng; Leaw, Chui Pin; Lim, Po Teen	Spatial-temporal variability of microphytoplankton assemblages including harmful microalgae in a tropical semi-enclosed strait (Johor Strait, Malaysia)	MARINE ENVIRONMENTAL RESEARCH	J	10.1016/j.marenvres.2022.105589	http://dx.doi.org/10.1016/j.marenvres.2022.105589
Yuan, A; Wang, B; Li, J; Lee, JHW	Yuan, A.; Wang, B.; Li, J.; Lee, Joseph H. W.	A low-cost edge AI-chip-based system for real-time algae species classification and HAB prediction	WATER RESEARCH	J	10.1016/j.watres.2023.119727	http://dx.doi.org/10.1016/j.watres.2023.119727
Manzo, S; Buono, S; Rametta, G; Miglietta, M; Schiavo, S; Di Francia, G	Manzo, S.; Buono, S.; Rametta, G.; Miglietta, M.; Schiavo, S.; Di Francia, G.	The diverse toxic effect of SiO2 and TiO2 nanoparticles toward the marine microalgae Dunaliella tertiolecta	ENVIRONMENTAL SCIENCE AND POLLUTION RESEARCH	J	10.1007/s11356-015-4790-2	http://dx.doi.org/10.1007/s11356-015-4790-2
Natarajan, L; Omer, S; Jetly, N; Jenifer, MA; Chandrasekaran, N; Suraishkumar, GK; Mukherjee, A	Natarajan, Lokeshwari; Omer, Sonal; Jetly, Nishta; Jenifer, M. Annie; Chandrasekaran, N.; Suraishkumar, G. K.; Mukherjee, Amitava	Eco-corona formation lessens the toxic effects of polystyrene nanoplastics towards marine microalgae Chlorella sp.	ENVIRONMENTAL RESEARCH	J	10.1016/j.envres.2020.109842	http://dx.doi.org/10.1016/j.envres.2020.109842
Ríos, F; Lechuga, M; Lobato-Guarnido, I; Fernández-Serrano, M	Rios, Francisco; Lechuga, Manuela; Lobato-Guarnido, Ismael; Fernandez-Serrano, Mercedes	Antagonistic Toxic Effects of Surfactants Mixtures to Bacteria Pseudomonas putida and Marine Microalgae Phaeodactylum tricornutum	TOXICS	J	10.3390/toxics11040344	http://dx.doi.org/10.3390/toxics11040344
Ni, ZQ; Tan, LJ; Wang, JY; Chen, YS; Zhang, N; Meng, FM; Wang, JT	Ni, Ziqi; Tan, Liju; Wang, Jiayin; Chen, Yanshan; Zhang, Na; Meng, Fanmeng; Wang, Jiangtao	Toxic effects of pristine and aged polystyrene and their leachate on marine microalgae Skeletonema costatum	SCIENCE OF THE TOTAL ENVIRONMENT	J	10.1016/j.scitotenv.2022.159614	http://dx.doi.org/10.1016/j.scitotenv.2022.159614
Gunasekaran, D; Chandrasekaran, N; Jenkins, D; Mukherjee, A	Gunasekaran, Dhivya; Chandrasekaran, Natarajan; Jenkins, David; Mukherjee, Amitava	Plain polystyrene microplastics reduce the toxic effects of ZnO particles on marine microalgae Dunaliella salina	JOURNAL OF ENVIRONMENTAL CHEMICAL ENGINEERING	J	10.1016/j.jece.2020.104250	http://dx.doi.org/10.1016/j.jece.2020.104250
Taylor, JD; Berzano, M; Percy, L; Lewis, J	Taylor, Joe D.; Berzano, Marco; Percy, Linda; Lewis, Jane	Evaluation of the MIDTAL microarray chip for monitoring toxic microalgae in the Orkney Islands, UK	ENVIRONMENTAL SCIENCE AND POLLUTION RESEARCH	J	10.1007/s11356-012-1393-z	http://dx.doi.org/10.1007/s11356-012-1393-z
Poot-Delgado, CA; Okolodkov, YB; Rendon-von Osten, J	Poot-Delgado, Carlos Antonio; Okolodkov, Yuri B.; Rendon-von Osten, Jaime	Spatio-temporal Variation of Harmful Planktonic Microalgae and Cyanobacteria Along the Central Coast of Campeche, Southeastern Gulf of Mexico	BULLETIN OF ENVIRONMENTAL CONTAMINATION AND TOXICOLOGY	J	10.1007/s00128-021-03203-w	http://dx.doi.org/10.1007/s00128-021-03203-w
Wu, GL; Liu, FG; Chen, GF; Wang, YY; Wang, YH; Zhang, CY	Wu, Ganlin; Liu, Fuguo; Chen, Guofu; Wang, Yuanyuan; Wang, Yihan; Zhang, Chunyun	Establishment of a multiplex polymerase chain reaction detection assay for three common harmful microalgae in the East China Sea	ENVIRONMENTAL SCIENCE AND POLLUTION RESEARCH	J	10.1007/s11356-023-26821-9	http://dx.doi.org/10.1007/s11356-023-26821-9
Lin, JN; Yan, T; Zhang, QC; Zhou, MJ	Lin Jianing; Yan Tian; Zhang Qingchun; Zhou Mingjiang	Impact of several harmful algal bloom (HAB) causing species, on life history characteristics of rotifer Brachionus plicatilis Muller	CHINESE JOURNAL OF OCEANOLOGY AND LIMNOLOGY	J	10.1007/s00343-016-5065-6	http://dx.doi.org/10.1007/s00343-016-5065-6
Nishibori, N	Nishibori, Naoyoshi	Studies on the role of polyamines in the growth of harmful microalgae and the polyamine dynamics in coastal ecosystems	NIPPON SUISAN GAKKAISHI	J
Bruce, KL; Ellis, AV; Leterme, SC; Khodakov, DA; Lenehan, CE	Bruce, Karen L.; Ellis, Amanda V.; Leterme, Sophie C.; Khodakov, Dmitriy A.; Lenehan, Claire E.	Detection of harmful algal bloom causing microalgae using covalently immobilised capture oligonucleotide probes on glass and poly(dimethylsiloxane) surfaces	MICRO/NANO MATERIALS, DEVICES, AND SYSTEMS	C	10.1117/12.2034011	http://dx.doi.org/10.1117/12.2034011
Adam, A; Mohammad-Noor, N; Anton, A; Saleh, E; Saad, S; Shaleh, SRM	Adam, Aimimuliani; Mohammad-Noor, Normawaty; Anton, Ann; Saleh, Ejria; Saad, Shahbudin; Shaleh, Sitti Raehanah Muhd	Temporal and spatial distribution of harmful algal bloom (HAB) species in coastal waters of Kota Kinabalu, Sabah, Malaysia	HARMFUL ALGAE	J	10.1016/j.hal.2011.03.006	http://dx.doi.org/10.1016/j.hal.2011.03.006
Manganelli, M	Manganelli, Maura	Blooms of toxic microorganisms in aquatic environments: marine microalgae and freshwater cyanobacteria. A brief review with a particular focus on the Italian situation Diffusion and health effects of toxic marine microalgae and freshwater cyanobacteria in Italy	RENDICONTI LINCEI-SCIENZE FISICHE E NATURALI	J	10.1007/s12210-015-0488-0	http://dx.doi.org/10.1007/s12210-015-0488-0
Schlesinger, A; Eisenstadt, D; Bar-Gil, A; Carmely, H; Einbinder, S; Gressel, J	Schlesinger, Ami; Eisenstadt, Doron; Bar-Gil, Amicam; Carmely, Hilla; Einbinder, Shai; Gressel, Jonathan	Inexpensive non-toxic flocculation of microalgae contradicts theories; overcoming a major hurdle to bulk algal production	BIOTECHNOLOGY ADVANCES	J	10.1016/j.biotechadv.2012.01.011	http://dx.doi.org/10.1016/j.biotechadv.2012.01.011
Guo, ZW; He, H; Liu, KQ; Li, ZH; Xi, YT; Liao, ZC; Dao, G; Huang, B; Pan, XJ	Guo, Ziwei; He, Huan; Liu, Kunqian; Li, Zihui; Xi, Yanting; Liao, Zhicheng; Dao, Guohua; Huang, Bin; Pan, Xuejun	Toxic mechanisms of the antiviral drug arbidol on microalgae in algal bloom water at transcriptomic level	JOURNAL OF HAZARDOUS MATERIALS	J	10.1016/j.jhazmat.2024.134678	http://dx.doi.org/10.1016/j.jhazmat.2024.134678
Giri, S; Mukherjee, A	Giri, Sayani; Mukherjee, Amitava	Ageing with algal EPS reduces the toxic effects of polystyrene nanoplastics in freshwater microalgae Scenedesmus obliquus	JOURNAL OF ENVIRONMENTAL CHEMICAL ENGINEERING	J	10.1016/j.jece.2021.105978	http://dx.doi.org/10.1016/j.jece.2021.105978
Khoshnamvand, M; Hanachi, P; Ashtiani, S; Walker, TR	Khoshnamvand, Mehdi; Hanachi, Parichehr; Ashtiani, Saeed; Walker, Tony R.	Toxic effects of polystyrene nanoplastics on microalgae Chlorella vulgaris: Changes in biomass, photosynthetic pigments and morphology	CHEMOSPHERE	J	10.1016/j.chemosphere.2021.130725	http://dx.doi.org/10.1016/j.chemosphere.2021.130725
Choi, CJ; Berges, JA; Young, EB	Choi, Chang Jae; Berges, John. A.; Young, Erica. B.	Rapid effects of diverse toxic water pollutants on chlorophyll a fluorescence: Variable responses among freshwater microalgae	WATER RESEARCH	J	10.1016/j.watres.2012.02.027	http://dx.doi.org/10.1016/j.watres.2012.02.027
Renaud, F; Oberhänsli, F; Teyssié, JL; Miramand, P; Temara, A; Warnau, M	Renaud, Florent; Oberhaensli, Francois; Teyssie, Jean-Louis; Miramand, Pierre; Temara, Ali; Warnau, Michel	Sorption-desorption kinetics and toxic cell concentration in marine phytoplankton microalgae exposed to Linear Alkylbenzene Sulfonate	MARINE POLLUTION BULLETIN	J	10.1016/j.marpolbul.2011.02.051	http://dx.doi.org/10.1016/j.marpolbul.2011.02.051
Nikonova, AA; Mizandrontsev, IB; Bazhenov, BN; Khanaev, IV; Shabalina, OV; Afanasyeva, AA; Avezova, TN; Chindyavskaya, AN; Bityutsky, AN; Kan, AY; Karikh, LG; Dubrova, KS; Vorobyeva, SS; Glyzina, OY	Nikonova, Alyona Alexandrovna; Mizandrontsev, Igor Borisovich; Bazhenov, Boris Nikolaevich; Khanaev, Igor Veniaminovich; Shabalina, Olesya Viktorovna; Afanasyeva, Alexandra Alexandrovna; Avezova, Tatiana Nikolaevna; Chindyavskaya, Anna Nikolaevna; Bityutsky, Alexander Nikolaevich; Kan, Andrey Yurievich; Karikh, Leonid Gennadievich; Dubrova, Kristina Sergeevna; Vorobyeva, Svetlana Semyonovna; Glyz…	Toxic Effect of Anionic Surfactants on Freshwater Sponge Lubomirskia baikalensis and Its Endosymbiotic Microalgae Chlorella sp.	DIVERSITY-BASEL	J	10.3390/d15010077	http://dx.doi.org/10.3390/d15010077
Veldhuis, MJW; Wassmann, P	Veldhuis, MJW; Wassmann, P	Bloom dynamics and biological control of a high biomass HAB species in European coastal waters:: A Phaeocystis case study	HARMFUL ALGAE	J	10.1016/j.hal.2004.12.004	http://dx.doi.org/10.1016/j.hal.2004.12.004
Al-Aidaroos, AM; Devassy, RP; El-Sherbiny, MM	Al-Aidaroos, Ali M.; Devassy, Reny P.; El-Sherbiny, Mohsen M.	UNUSUAL DOMINANCE OF HARMFUL MICROALGAE PSEUDO-NITZSCHIA DELICATISSIMA CF. (CLEVE) HEIDEN IN THE COASTAL WATERS OF JEDDAH, CENTRAL RED SEA	PAKISTAN JOURNAL OF BOTANY	J	10.30848/PJB2019-2(44)	http://dx.doi.org/10.30848/PJB2019-2(44)
Sun, YY; Meng, K; Su, ZX; Guo, GL; Pu, YF; Wang, CH	Sun, Ying-ying; Meng, Kun; Su, Zhen-xia; Guo, Gan-lin; Pu, Yin-fang; Wang, Chang-hai	Isolation and purification of antialgal compounds from the red alga Gracilaria lemaneiformis for activity against common harmful red tide microalgae	ENVIRONMENTAL SCIENCE AND POLLUTION RESEARCH	J	10.1007/s11356-016-8256-y	http://dx.doi.org/10.1007/s11356-016-8256-y
Wang, WJ; Liao, P; Li, GY; Chen, H; Cen, JY; Lu, SH; Wong, PK; An, TC	Wang, Wanjun; Liao, Pan; Li, Guiying; Chen, Heng; Cen, Jingyi; Lu, Songhui; Wong, Po Keung; An, Taicheng	Photocatalytic inactivation and destruction of harmful microalgae Karenia mikimotoi under visible-light irradiation: Insights into physiological response and toxicity assessment	ENVIRONMENTAL RESEARCH	J	10.1016/j.envres.2021.111295	http://dx.doi.org/10.1016/j.envres.2021.111295
Malika, M; Mounir, B; Mabrouka, M; Lamia, DW; Malika, BH; Asma, H	Malika, Moncer; Mounir, Ben Brahim; Mabrouka, Mahfoudhi; Lamia, Dammak Walha; Malika, Bel Hassen; Asma, Hamza	Multiannual trends of toxic and potentially toxic microalgae (Ostreopsis cf. ovata, Prorocentrum lima, and Coolia monotis) in Sfax coasts (North of Gabes Gulf, Tunisia)	MARINE ECOLOGY-AN EVOLUTIONARY PERSPECTIVE	J	10.1111/maec.12682	http://dx.doi.org/10.1111/maec.12682
Rothenberger, M; Gleich, SJ; Flint, E	Rothenberger, Megan; Gleich, Samantha J.; Flint, Evan	The underappreciated role of biotic factors in controlling the bloom ecology of potentially harmful microalgae in the Hudson-Raritan Bay	HARMFUL ALGAE	J	10.1016/j.hal.2023.102411	http://dx.doi.org/10.1016/j.hal.2023.102411
Dalai, S; Pakrashi, S; Bhuvaneshwari, M; Iswarya, V; Chandrasekaran, N; Mukherjee, A	Dalai, Swayamprava; Pakrashi, Sunandan; Bhuvaneshwari, M.; Iswarya, V.; Chandrasekaran, N.; Mukherjee, Amitava	Toxic effect of Cr(VI) in presence of n-TiO2 and n-Al2O3 particles towards freshwater microalgae	AQUATIC TOXICOLOGY	J	10.1016/j.aquatox.2013.10.029	http://dx.doi.org/10.1016/j.aquatox.2013.10.029
Tsaloglou, MN; Laouenan, F; Loukas, CM; Monsalve, LG; Thanner, C; Morgan, H; Ruano-López, JM; Mowlem, MC	Tsaloglou, Maria-Nefeli; Laouenan, Florian; Loukas, Christos-Moritz; Gabriel Monsalve, Lisandro; Thanner, Christine; Morgan, Hywel; Ruano-Lopez, Jesus M.; Mowlem, Matthew C.	Real-time isothermal RNA amplification of toxic marine microalgae using preserved reagents on an integrated microfluidic platform	ANALYST	J	10.1039/c2an36464f	http://dx.doi.org/10.1039/c2an36464f
Deepak, JR; Anbarasu, A; Prabu, V	Deepak, J. R.; Anbarasu, A.; Prabu, V.	Removal of Toxic Metal Presence in the Wastewater and Production of the Biomass from Microalgae Chlorella sp.	JOURNAL OF NANOMATERIALS	J	10.1155/2022/8408462	http://dx.doi.org/10.1155/2022/8408462
Hinder, SL; Hays, GC; Brooks, CJ; Davies, AP; Edwards, M; Walne, AW; Gravenor, MB	Hinder, Stephanie L.; Hays, Graeme C.; Brooks, Caroline J.; Davies, Angharad P.; Edwards, Martin; Walne, Anthony W.; Gravenor, Mike B.	Toxic marine microalgae and shellfish poisoning in the British isles: history, review of epidemiology, and future implications	ENVIRONMENTAL HEALTH	J	10.1186/1476-069X-10-54	http://dx.doi.org/10.1186/1476-069X-10-54
Zhao, JM; Yang, YY; Li, RJ; Song, MJ; Yin, DN; Ye, XY; Chen, XR	Zhao, Jiamin; Yang, Yingying; Li, Renjie; Song, Meijing; Yin, Danning; Ye, Xiaoyun; Chen, Xiurong	Heavy toxic sludge tolerance in microalgae: Effect of energy generation metabolisms from C. humicola under IAA applications	JOURNAL OF CLEANER PRODUCTION	J	10.1016/j.jclepro.2024.140620	http://dx.doi.org/10.1016/j.jclepro.2024.140620
Zhang, C; Wang, JT; Tan, LJ; Chen, XH	Zhang, Cai; Wang, Jiangtao; Tan, Liju; Chen, Xiaohua	Toxic effects of nano-ZnO on marine microalgae Skeletonema costatum: Attention to the accumulation of intracellular Zn	AQUATIC TOXICOLOGY	J	10.1016/j.aquatox.2016.07.020	http://dx.doi.org/10.1016/j.aquatox.2016.07.020
García, PB; de la Puerta, PR; Carreño, TP; Martínez, PM; Enríquez, JG	Barroso Garcia, Pilar; Rueda de la Puerta, Pilar; Parron Carreno, Tesifon; Marin Martinez, Porfirio; Guillen Enriquez, Javier	An epidemic outbreak with respiratory symptoms in the province of Almeria [Spain] due to toxic microalgae exposure	GACETA SANITARIA	J	10.1016/S0213-9111(08)75357-3	http://dx.doi.org/10.1016/S0213-9111(08)75357-3
Hernández-Zamora, M; Martínez-Jerónimo, F	Hernandez-Zamora, Miriam; Martinez-Jeronimo, Fernando	Exposure to the azo dye Direct blue 15 produces toxic effects on microalgae, cladocerans, and zebrafish embryos	ECOTOXICOLOGY	J	10.1007/s10646-019-02087-1	http://dx.doi.org/10.1007/s10646-019-02087-1
Kang, Y; Gobler, CJ	Kang, Yoonja; Gobler, Christopher J.	The brown tide algae, Aureococcus anophagefferens and Aureoumbra lagunensis (Pelagophyceae), allelopathically inhibit the growth of competing microalgae during harmful algal blooms	LIMNOLOGY AND OCEANOGRAPHY	J	10.1002/lno.10714	http://dx.doi.org/10.1002/lno.10714
Tayaban, KMM; Pintor, KL; Vital, PG	Tayaban, Kuselah Mae M.; Pintor, Katherine L.; Vital, Pierangeli G.	Detection of potential harmful algal bloom-causing microalgae from freshwater prawn farms in Central Luzon, Philippines, for bloom monitoring and prediction	ENVIRONMENT DEVELOPMENT AND SUSTAINABILITY	J	10.1007/s10668-017-9942-8	http://dx.doi.org/10.1007/s10668-017-9942-8
Delegrange, A; Vincent, D; Courcot, L; Amara, R	Delegrange, A.; Vincent, D.; Courcot, L.; Amara, R.	Testing the vulnerability of juvenile sea bass (Dicentrarchus labrax) exposed to the harmful algal bloom (HAB) species Pseudo-nitzschia delicatissima	AQUACULTURE	J	10.1016/j.aquaculture.2014.11.023	http://dx.doi.org/10.1016/j.aquaculture.2014.11.023
Krasaesueb, N; Boonnorat, J; Maneeruttanarungroj, C; Khetkorn, W	Krasaesueb, Nattawut; Boonnorat, Jarungwit; Maneeruttanarungroj, Cherdsak; Khetkorn, Wanthanee	Highly effective reduction of phosphate and harmful bacterial community in shrimp wastewater using short-term biological treatment with immobilized engineering microalgae	JOURNAL OF ENVIRONMENTAL MANAGEMENT	J	10.1016/j.jenvman.2022.116452	http://dx.doi.org/10.1016/j.jenvman.2022.116452
Hallegraeff, GM	Hallegraeff, Gustaaf M.	Transport of harmful marine microalgae via ship's ballast water: Management and mitigation with special reference to the Arabian Gulf region	AQUATIC ECOSYSTEM HEALTH & MANAGEMENT	J	10.1080/14634988.2015.1027138	http://dx.doi.org/10.1080/14634988.2015.1027138
Dias, PJ; Muñoz, J; Huisman, JM; McDonald, JI	Dias, P. Joana; Munoz, Julieta; Huisman, John M.; McDonald, Justin I.	Biosecurity monitoring of Harmful Algal Bloom (HAB) species in Western Australian waters: first confirmed record of Alexandrium catenella (Dinophyceae)	BIOINVASIONS RECORDS	J	10.3391/bir.2015.4.4.01	http://dx.doi.org/10.3391/bir.2015.4.4.01
Persson, A; Smith, BC; Alix, JH; Wikfors, GH	Persson, Agneta; Smith, Barry C.; Alix, Jennifer H.; Wikfors, Gary H.	Properties and Behavior of Sexual Life Stages Underlying Dinoflagellate HAB Events of Cyst-Producing Species That Disrupt Fisheries and Aquaculture	REVIEWS IN FISHERIES SCIENCE & AQUACULTURE	J	10.1080/23308249.2023.2268715	http://dx.doi.org/10.1080/23308249.2023.2268715
Guéguen, M; Lassus, P; Laabir, M; Bardouil, M; Baron, R; Sechet, V; Truquet, P; Amzil, Z; Barillé, L	Gueguen, Marielle; Lassus, Patrick; Laabir, Mohamed; Bardouil, MicheLe; Baron, Regis; Sechet, Veronique; Truquet, Philippe; Amzil, Zouher; Barille, Laurent	Gut passage times in two bivalve molluscs fed toxic microalgae:: Alexandrium minutum, A-catenella and Pseudo-nitzschia calliantha	AQUATIC LIVING RESOURCES	J	10.1051/alr:2008018	http://dx.doi.org/10.1051/alr:2008018
He, DD; Zeng, YM; Zhou, GM	He, Dandan; Zeng, Youmei; Zhou, Guangming	The influence of microplastics on the toxic effects and biodegradation of bisphenol A in the microalgae Chlorella pyrenoidosa	AQUATIC ECOLOGY	J	10.1007/s10452-022-09966-6	http://dx.doi.org/10.1007/s10452-022-09966-6
Mansour, AT; Alprol, AE; Abualnaja, KM; El-Beltagi, HS; Ramadan, KMA; Ashour, M	Mansour, Abdallah Tageldein; Alprol, Ahmed E.; Abualnaja, Khamael M.; El-Beltagi, Hossam S.; Ramadan, Khaled M. A.; Ashour, Mohamed	The Using of Nanoparticles of Microalgae in Remediation of Toxic Dye from Industrial Wastewater: Kinetic and Isotherm Studies	MATERIALS	J	10.3390/ma15113922	http://dx.doi.org/10.3390/ma15113922
Pikula, K; Johari, SA; Santos-Oliveira, R; Golokhvast, K	Pikula, Konstantin; Johari, Seyed Ali; Santos-Oliveira, Ralph; Golokhvast, Kirill	The Comparative Toxic Impact Assessment of Carbon Nanotubes, Fullerene, Graphene, and Graphene Oxide on Marine Microalgae Porphyridium purpureum	TOXICS	J	10.3390/toxics11060491	http://dx.doi.org/10.3390/toxics11060491
Liu, DY; Yang, WF; Lv, YF; Li, SX; Qv, MX; Dai, D; Zhu, LD	Liu, Dongyang; Yang, Wenfeng; Lv, Yuanfei; Li, Shuangxi; Qv, Mingxiang; Dai, Dian; Zhu, Liandong	Pollutant removal and toxic response mechanisms of freshwater microalgae Chlorella sorokiniana under exposure of tetrabromobisphenol A and cadmium	CHEMICAL ENGINEERING JOURNAL	J	10.1016/j.cej.2023.142065	http://dx.doi.org/10.1016/j.cej.2023.142065
Antonopoulou, M; Vlastos, D; Dormousoglou, M; Bouras, S; Varela-Athanasatou, M; Bekakou, IE	Antonopoulou, Maria; Vlastos, Dimitris; Dormousoglou, Margarita; Bouras, Spyridon; Varela-Athanasatou, Maria; Bekakou, Irene-Eleni	Genotoxic and Toxic Effects of The Flame Retardant Tris(Chloropropyl) Phosphate (TCPP) in Human Lymphocytes, Microalgae and Bacteria	TOXICS	J	10.3390/toxics10120736	http://dx.doi.org/10.3390/toxics10120736
Davarpanah, E; Guilhermino, L	Davarpanah, Elham; Guilhermino, Lucia	Are gold nanoparticles and microplastics mixtures more toxic to the marine microalgae Tetraselmis chuii than the substances individually?	ECOTOXICOLOGY AND ENVIRONMENTAL SAFETY	J	10.1016/j.ecoenv.2019.05.078	http://dx.doi.org/10.1016/j.ecoenv.2019.05.078
Zingone, A; Escalera, L; Aligizaki, K; Fernández-Tejedor, M; Ismael, A; Montresor, M; Mozetic, P; Tas, S; Totti, C	Zingone, Adriana; Escalera, Laura; Aligizaki, Katerina; Fernandez-Tejedor, Margarita; Ismael, Amany; Montresor, Marina; Mozetic, Patricija; Tas, Seyfettin; Totti, Cecilia	Toxic marine microalgae and noxious blooms in the Mediterranean Sea: A contribution to the Global HAB Status Report	HARMFUL ALGAE	J	10.1016/j.hal.2020.101843	http://dx.doi.org/10.1016/j.hal.2020.101843
Muthuraman, RM; Murugappan, A; Soundharajan, B	Muthuraman, R. M.; Murugappan, A.; Soundharajan, B.	Highly effective removal of presence of toxic metal concentrations in the wastewater using microalgae and pre-treatment processing	APPLIED NANOSCIENCE	J	10.1007/s13204-021-01795-7	http://dx.doi.org/10.1007/s13204-021-01795-7
Loukas, CM; McQuillan, JS; Laouenan, F; Tsaloglou, MN; Ruano-Lopez, JM; Mowlem, MC	Loukas, Christos-Moritz; McQuillan, Jonathan S.; Laouenan, Florian; Tsaloglou, Maria-Nefeli; Ruano-Lopez, Jesus M.; Mowlem, Matthew C.	Detection and quantification of the toxic microalgae Karenia brevis using lab on a chip mRNA sequence-based amplification	JOURNAL OF MICROBIOLOGICAL METHODS	J	10.1016/j.mimet.2017.06.008	http://dx.doi.org/10.1016/j.mimet.2017.06.008
Hakamada, M; Tokairin, C; Ishizuka, H; Adachi, K; Osawa, T; Aonuma, S; Hirozumi, R; Tsuchiya, S; Cho, YK; Kudo, Y; Konoki, K; Oshima, Y; Nagasawa, K; Yotsu-Yamashita, M	Hakamada, Mayu; Tokairin, Chihiro; Ishizuka, Hayate; Adachi, Kanna; Osawa, Toma; Aonuma, Shiori; Hirozumi, Ryosuke; Tsuchiya, Shigeki; Cho, Yuko; Kudo, Yuta; Konoki, Keiichi; Oshima, Yasukatsu; Nagasawa, Kazuo; Yotsu-Yamashita, Mari	Synthesis and Identification of decarbamoyloxySaxitoxins in Toxic Microalgae and their Reactions with the Oxygenase, SxtT, Reveal Saxitoxin Biosynthesis	CHEMISTRY-A EUROPEAN JOURNAL	J	10.1002/chem.202304238	http://dx.doi.org/10.1002/chem.202304238
Zhang, WX; Sun, SG; Du, XY; Han, Y; Tang, Y; Zhou, WS; Shi, W; Liu, GX	Zhang, Weixia; Sun, Shuge; Du, Xueying; Han, Yu; Tang, Yu; Zhou, Weishang; Shi, Wei; Liu, Guangxu	Toxic impacts of microplastics and tetrabromobisphenol A on the motility of marine microalgae and potential mechanisms of action	GONDWANA RESEARCH	J	10.1016/j.gr.2021.08.011	http://dx.doi.org/10.1016/j.gr.2021.08.011
Sun, YY; Wang, H; Guo, GL; Pu, YF; Yan, BL; Wang, CH	Sun, Ying-ying; Wang, Hui; Guo, Gan-lin; Pu, Yin-fang; Yan, Bin-lun; Wang, Chang-hai	Isolation, purification, and identification of antialgal substances in green alga Ulva prolifera for antialgal activity against the common harmful red tide microalgae	ENVIRONMENTAL SCIENCE AND POLLUTION RESEARCH	J	10.1007/s11356-015-5377-7	http://dx.doi.org/10.1007/s11356-015-5377-7
Penna, A; Galluzzi, L	Penna, Antonella; Galluzzi, Luca	The quantitative real-time PCR applications in the monitoring of marine harmful algal bloom (HAB) species (vol 20, pg 6851, 2013)	ENVIRONMENTAL SCIENCE AND POLLUTION RESEARCH	J	10.1007/s11356-013-1519-y	http://dx.doi.org/10.1007/s11356-013-1519-y
Cho, K; Ueno, M; Liang, Y; Kim, D; Oda, T	Cho, Kichul; Ueno, Mikinori; Liang, Yan; Kim, Daekyung; Oda, Tatsuya	Generation of Reactive Oxygen Species (ROS) by Harmful Algal Bloom (HAB)-Forming Phytoplankton and Their Potential Impact on Surrounding Living Organisms	ANTIOXIDANTS	J	10.3390/antiox11020206	http://dx.doi.org/10.3390/antiox11020206
Chen, JH; Wang, YL; Pan, L; Shen, HH; Fu, D; Fu, BQ; Sun, CJ; Zheng, L	Chen, Junhui; Wang, Yanlong; Pan, Lei; Shen, Huihui; Fu, Dan; Fu, Boqiang; Sun, Chengjun; Zheng, Li	Separation and purification of two minor typical diarrhetic shellfish poisoning toxins from harmful marine microalgae via combined liquid chromatography with mass spectrometric detection	JOURNAL OF SEPARATION SCIENCE	J	10.1002/jssc.201700125	http://dx.doi.org/10.1002/jssc.201700125
Herrera-Sepúlveda, A; Hernandez-Saavedra, NY; Medlin, LK; West, N	Herrera-Sepulveda, Angelica; Hernandez-Saavedra, Norma Y.; Medlin, Linda K.; West, Nyree	Capillary electrophoresis finger print technique (CE-SSCP): an alternative tool for the monitoring activities of HAB species in Baja California Sur Costal	ENVIRONMENTAL SCIENCE AND POLLUTION RESEARCH	J	10.1007/s11356-012-1033-7	http://dx.doi.org/10.1007/s11356-012-1033-7
Bazzoni, AM; Caddeo, T; Pulina, S; Padedda, BM; Satta, CT; Sechi, N; Lugliè, A	Bazzoni, Anna Maria; Caddeo, Tiziana; Pulina, Silvia; Padedda, Bachisio M.; Satta, Cecilia T.; Sechi, Nicola; Luglie, Antonella	Spatial distribution and multiannual trends of potentially toxic microalgae in shellfish farms along the Sardinian coast (NW Mediterranean Sea)	ENVIRONMENTAL MONITORING AND ASSESSMENT	J	10.1007/s10661-014-4250-3	http://dx.doi.org/10.1007/s10661-014-4250-3
Wang, L; Huang, XL; Lim, DJ; Laserna, AKC; Li, SFY	Wang, Lei; Huang, Xulei; Lim, Dorothy Jingwen; Laserna, Anna Karen Carrasco; Li, Sam Fong Yau	Uptake and toxic effects of triphenyl phosphate on freshwater microalgae Chlorella vulgaris and Scenedesmus obliquus: Insights from untargeted metabolomics	SCIENCE OF THE TOTAL ENVIRONMENT	J	10.1016/j.scitotenv.2018.09.024	http://dx.doi.org/10.1016/j.scitotenv.2018.09.024
Petsas, AS; Vagi, MC; Pavlaki, MD; Smaragdaki, NM; Kostopoulou, MN; Lekkas, TD	Petsas, A. S.; Vagi, M. C.; Pavlaki, M. D.; Smaragdaki, N. M.; Kostopoulou, M. N.; Lekkas, T. D.	TOXIC EFFECTS OF AZINPHOS METHYL AND AZINPHOS ETHYL ON GROWTH AND CHLOROPHYLL PIGMENTS PRODUCTION OF MARINE UNICELLULAR MICROALGAE TETRASELMIS SUECICA	PROCEEDINGS OF THE 13TH INTERNATIONAL CONFERENCE ON ENVIRONMENTAL SCIENCE AND TECHNOLOGY	C
Thiagarajan, V; Ramasubbu, S	Thiagarajan, Vignesh; Ramasubbu, Seenivasan	Extraction and characterization of sub-micron sized TiO2 from toothpaste: evaluation of their toxic effects in marine microalgae Chlorella sp.	TOXICOLOGY AND ENVIRONMENTAL HEALTH SCIENCES	J	10.1007/s13530-022-00124-x	http://dx.doi.org/10.1007/s13530-022-00124-x
Chen, DJ; Wang, GB; Chen, CY; Feng, ZK; Jiang, YY; Yu, H; Li, MY; Chao, YQ; Tang, YT; Wang, SZ; Qiu, RL	Chen, Daijie; Wang, Guobao; Chen, Chiyu; Feng, Zekai; Jiang, Yuanyuan; Yu, Hang; Li, Mengyao; Chao, Yuanqing; Tang, Yetao; Wang, Shizhong; Qiu, Rongliang	The interplay between microalgae and toxic metal(loid)s: mechanisms and implications in AMD phycoremediation coupled with Fe/Mn mineralization	JOURNAL OF HAZARDOUS MATERIALS	J	10.1016/j.jhazmat.2023.131498	http://dx.doi.org/10.1016/j.jhazmat.2023.131498
Wang, JY; Tan, LJ; Ni, ZQ; Zhang, N; Li, Q; Wang, JT	Wang, Jiayin; Tan, Liju; Ni, Ziqi; Zhang, Na; Li, Qi; Wang, Jiangtao	Is hydrodynamic diameter the decisive factor?-Comparison of the toxic mechanism of nSiO2 and mPS on marine microalgae Heterosigma akashiwo	AQUATIC TOXICOLOGY	J	10.1016/j.aquatox.2022.106309	http://dx.doi.org/10.1016/j.aquatox.2022.106309
Doblin, MA; Coyne, KJ; Rinta-Kanto, JM; Wilhelm, SW; Dobbs, FC	Doblin, Martina A.; Coyne, Kathryn J.; Rinta-Kanto, Johanna M.; Wilhelm, Steven W.; Dobbs, Fred C.	Dynamics and short-term survival of toxic cyanobacteria species in ballast water from NOBOB vessels transiting the Great Lakes - implications for HAB invasions	HARMFUL ALGAE	J	10.1016/j.hal.2006.05.007	http://dx.doi.org/10.1016/j.hal.2006.05.007
Norén, F; Moestrup, O; Rehnstam-Holm, AS	Norén, F; Moestrup, O; Rehnstam-Holm, AS	Parvilucifera infectans Noren et Moestrup gen. et sp nov (Perkinsozoa phylum nov.):: a parasitic flagellate capable of killing toxic microalgae	EUROPEAN JOURNAL OF PROTISTOLOGY	J	10.1016/S0932-4739(99)80001-7	http://dx.doi.org/10.1016/S0932-4739(99)80001-7
Wodeyar, KA; Akter, S; Nama, S; Nayak, BB; Gogoi, P; Deshmukhe, G; Jaiswar, AK; Landge, AT; Layana, P	Wodeyar K, K. Abhilash; Akter, Sahina; Nama, Suman; Nayak, Binaya Bhusan; Gogoi, Pranab; Deshmukhe, Geetanjali; Jaiswar, Ashok Kumar; Landge, Asha Taterao; Layana, Porayil	Unveiling the spatio-temporal variation of harmful algal bloom (HAB) species assemblages and their relationship with environmental factors in a tidal creek environment	AQUATIC SCIENCES	J	10.1007/s00027-024-01093-8	http://dx.doi.org/10.1007/s00027-024-01093-8
Wang, H; Bouwman, AF; Wang, JJ; Yu, ZG; Ran, XB	Wang, Hao; Bouwman, Alexander F.; Wang, Junjie; Yu, Zhigang; Ran, Xiangbin	Competitive advantages of HAB species under changing environmental conditions in the coastal waters of the Bohai Sea, Yellow Sea and East China Sea	CONTINENTAL SHELF RESEARCH	J	10.1016/j.csr.2023.104991	http://dx.doi.org/10.1016/j.csr.2023.104991
Loukil-Baklouti, A; Feki-Sahnoun, W; Hamza, A; Abdennadher, M; Mahfoudhi, M; Bouain, A; Jarboui, O	Loukil-Baklouti, Amira; Feki-Sahnoun, Wafa; Hamza, Asma; Abdennadher, Moufida; Mahfoudhi, Mabrouka; Bouain, Abderrahmen; Jarboui, Othman	Controlling factors of harmful microalgae distribution in water column, biofilm and sediment in shellfish production area (South of Sfax, Gulf of Gabes) from southern Tunisia	CONTINENTAL SHELF RESEARCH	J	10.1016/j.csr.2017.11.003	http://dx.doi.org/10.1016/j.csr.2017.11.003
Ohkubo, N; Tomaru, Y; Yamaguchi, H; Kitatsuji, S; Mochida, K	Ohkubo, Nobuyuki; Tomaru, Yuji; Yamaguchi, Haruo; Kitatsuji, Saho; Mochida, Kazuhiko	Development of a method to assess the ichthyotoxicity of the harmful marine microalgae Karenia spp. using gill cell cultures from red sea bream (Pagrus major )	FISH PHYSIOLOGY AND BIOCHEMISTRY	J	10.1007/s10695-017-0396-6	http://dx.doi.org/10.1007/s10695-017-0396-6
Das, S; Chandrasekaran, N; Mukherjee, A	Das, Soupam; Chandrasekaran, N.; Mukherjee, Amitava	Unmasking effects of masks: Microplastics released from disposable surgical face masks induce toxic effects in microalgae Scenedesmus obliquus and Chlorella sp.	COMPARATIVE BIOCHEMISTRY AND PHYSIOLOGY C-TOXICOLOGY & PHARMACOLOGY	J	10.1016/j.cbpc.2023.109587	http://dx.doi.org/10.1016/j.cbpc.2023.109587
Ebenezer, V; Ki, JS	Ebenezer, Vinitha; Ki, Jang-Seu	Quantification of toxic effects of the herbicide metolachlor on marine microalgae Ditylum brightwellii (Bacillariophyceae), Prorocentrum minimum (Dinophyceae), and Tetraselmis suecica (Chlorophyceae)	JOURNAL OF MICROBIOLOGY	J	10.1007/s12275-013-2114-0	http://dx.doi.org/10.1007/s12275-013-2114-0
Li, M; Wan, CY; Pan, XJ; Zou, Y; Chang, JB; Xie, P	Li, Ming; Wan, Chengyan; Pan, Xiaojie; Zou, Yi; Chang, Jianbo; Xie, Ping	ACUTE TOXIC EFFECTS OF ZINC, CADMIUM, AND MERCURY ON THE GROWTHS OF THREE UNICELLULAR GREEN MICROALGAE WITH RELATIVELY HIGH INITIAL DENSITIES	FRESENIUS ENVIRONMENTAL BULLETIN	J
Wang, ZK; Yu, SM; Nie, YF; Zhang, N; Zhu, WT; Zhou, ZQ; Diao, JL	Wang, Zikang; Yu, Simin; Nie, Yufan; Zhang, Ning; Zhu, Wentao; Zhou, Zhiqiang; Diao, Jinling	Interspecific insights into direct and indirect effects of acetochlor on interactions between daphnids and microalgae: Toxic, trophic, and grazer-infochemical responses	SCIENCE OF THE TOTAL ENVIRONMENT	J	10.1016/j.scitotenv.2023.164718	http://dx.doi.org/10.1016/j.scitotenv.2023.164718
Sánchez-Parra, E; Boutarfa, S; Aboal, M	Sanchez-Parra, Elisabet; Boutarfa, Soumia; Aboal, Marina	Are Cyanotoxins the Only Toxic Compound Potentially Present in Microalgae Supplements? Results from a Study of Ecological and Non-Ecological Products	TOXINS	J	10.3390/toxins12090552	http://dx.doi.org/10.3390/toxins12090552
Zhang, CY; Chen, GF; Cai, PP; Wang, YY; Guo, CL	Zhang, Chun Yun; Chen, Guo Fu; Cai, Pan Pan; Wang, Yuan Yuan; Guo, Chang Lu	Development and evaluation of a reverse dot blot assay for the simultaneous detection of common toxic microalgae along the Chinese coast	HARMFUL ALGAE	J	10.1016/j.hal.2015.06.003	http://dx.doi.org/10.1016/j.hal.2015.06.003
Moreira-González, AR; Brustolin, MC; Mafra, LL	Moreira-Gonzalez, Angel Ramon; Brustolin, Marco Colossi; Mafra Junior, Luiz Laureno	Composition and abundance of benthic microalgae from the Estuarine Complex of Paranagua Bay (southern Brazil) with special emphasis on toxic species	OCEAN AND COASTAL RESEARCH	J	10.1590/S2675-28242020068276	http://dx.doi.org/10.1590/S2675-28242020068276
Orlova, TY	Orlova, Tatiana Yu.	Resting stages of planktonic microalgae in recent marine sediments from the east coast of Russia with special emphasis on toxic species	PROCEEDINGS OF THE RUSSIA-CHINA BILATERAL SYMPOSIUM ON MARINE ECOSYSTEMS UNDER THE GLOBAL CHANGE IN THE NORTHWESTERN PACIFIC	C
Oloketuyi, S; Mazzega, E; Zavasnik, J; Pungjunun, K; Kalcher, K; de Marco, A; Mehmeti, E	Oloketuyi, Sandra; Mazzega, Elisa; Zavasnik, Janez; Pungjunun, Kingkan; Kalcher, Kurt; de Marco, Ario; Mehmeti, Eda	Electrochemical immunosensor functionalized with nanobodies for the detection of the toxic microalgae Alexandrium minutum using glassy carbon electrode modified with gold nanoparticles	BIOSENSORS & BIOELECTRONICS	J	10.1016/j.bios.2020.112052	http://dx.doi.org/10.1016/j.bios.2020.112052
Moreira-González, AR; Domit, C; Rosa, KMS; Mafra, LL Jr	Moreira-Gonzalez, Angel R.; Domit, Camila; Rosa, Kaianan M. S.; Mafra Jr, Luiz L.	Occurrence of potentially toxic microalgae and diarrhetic shellfish toxins in the digestive tracts of green sea turtles (Chelonia mydas) from southern Brazil	HARMFUL ALGAE	J	10.1016/j.hal.2023.102498	http://dx.doi.org/10.1016/j.hal.2023.102498
Battocchi, C; Totti, C; Vila, M; Masó, M; Capellacci, S; Accoroni, S; Reñé, A; Scardi, M; Penna, A	Battocchi, Cecilia; Totti, Cecilia; Vila, Magda; Maso, Mercedes; Capellacci, Samuela; Accoroni, Stefano; Rene, Albert; Scardi, Michele; Penna, Antonella	Monitoring toxic microalgae Ostreopsis (dinoflagellate) species in coastal waters of the Mediterranean Sea using molecular PCR-based assay combined with light microscopy	MARINE POLLUTION BULLETIN	J	10.1016/j.marpolbul.2010.01.017	http://dx.doi.org/10.1016/j.marpolbul.2010.01.017
Toldrà, A; Jauset-Rubio, M; Andree, KB; Fernández-Tejedor, M; Diogène, J; Katakis, I; O'Sullivan, CK; Campàs, M	Toldra, Anna; Jauset-Rubio, Miriam; Andree, Karl B.; Fernandez-Tejedor, Margarita; Diogene, Jorge; Katakis, Ioanis; O'Sullivan, Ciara K.; Campas, Monica	Detection and quantification of the toxic marine microalgae Karlodinium veneficum and Karlodinium armiger using recombinase polymerase amplification and enzyme-linked oligonucleotide assay	ANALYTICA CHIMICA ACTA	J	10.1016/j.aca.2018.07.057	http://dx.doi.org/10.1016/j.aca.2018.07.057
Hu, ZX; Xu, N; Gu, HF; Chai, ZY; Takahashi, K; Li, Z; Deng, YY; Iwataki, M; Matsuoka, K; Tang, YZ	Hu, Zhangxi; Xu, Ning; Gu, Haifeng; Chai, Zhaoyang; Takahashi, Kazuya; Li, Zhun; Deng, Yunyan; Iwataki, Mitsunori; Matsuoka, Kazumi; Tang, Ying Zhong	Morpho-molecular description of a new HAB species, Pseudocochlodinium profundisulcus gen. et sp. nov., and its LSU rRNA gene based genetic diversity and geographical distribution	HARMFUL ALGAE	J	10.1016/j.hal.2021.102098	http://dx.doi.org/10.1016/j.hal.2021.102098
Shimada, H; Sakamoto, S; Yamaguchi, M; Imai, I	Shimada, Hiroshi; Sakamoto, Setsuko; Yamaguchi, Mineo; Imai, Ichiro	First record of two warm-water HAB species Chattonella marina (Raphidophyceae) and Cochlodinium polykrikoides (Dinophyceae) on the west coast of Hokkaido, northern Japan in summer 2014	REGIONAL STUDIES IN MARINE SCIENCE	J	10.1016/j.rsma.2016.05.010	http://dx.doi.org/10.1016/j.rsma.2016.05.010
Beyer, VP; Blockx, J; Maciel, AP; Tyagi, S; Demir-Yilmaz, I; Formosa-Dague, Ç; Muylaert, K; Thielemans, W	Beyer, Valentin P.; Blockx, Jonas; Maciel, Ayessa Pires; Tyagi, Sakshi; Demir-Yilmaz, Irem; Formosa-Dague, Cecile; Muylaert, Koenraad; Thielemans, Wim	Use of PDMAEMA as a non-toxic synthetic flocculant for harvesting microalgae and evaluation of the influence of polymer size on flocculation behaviour	JOURNAL OF ENVIRONMENTAL CHEMICAL ENGINEERING	J	10.1016/j.jece.2023.111094	http://dx.doi.org/10.1016/j.jece.2023.111094
Bouquet, A; Perdrau, MA; Laabir, M; Foucault, E; Chomérat, N; Rolland, JL; Abadie, E	Bouquet, Aurelien; Perdrau, Marie Anais; Laabir, Mohamed; Foucault, Elodie; Chomerat, Nicolas; Rolland, Jean Luc; Abadie, Eric	Liza ramada Juveniles after Exposure to the Toxic Dinoflagellate Vulcanodinium rugosum: Effects on Fish Viability, Tissue Contamination and Microalgae Survival after Gut Passage	TOXINS	J	10.3390/toxins14060401	http://dx.doi.org/10.3390/toxins14060401
Zhang, YH; Fu, FX; Whereat, E; Coyne, KJ; Hutchins, DA	Zhang, YH; Fu, FX; Whereat, E; Coyne, KJ; Hutchins, DA	Bottom-up controls on a mixed-species HAB assemblage:: A comparison of sympatric Chattonella subsalsa and Heterosigma akashiwo (Raphidophyceae) isolates from the Delaware Inland Bays, USA	HARMFUL ALGAE	J	10.1016/j.hal.2005.09.001	http://dx.doi.org/10.1016/j.hal.2005.09.001
Machado, RR; Lourenço, SO	Machado, Rodrigo R.; Lourenco, Sergio O.	Nutritional properties of microalgae used as food for bivalve molluscs: a review	APLICACOES DA FICOLOGIA: ANAIS DO XI CONGRESSO BRASILEIRO DE FICOLOGIA E SIMPOSIO LATINO-AMERICANO SOBRE ALGAS NOCIVAS	C
Draredja, MA; Frihi, H; Boualleg, C; Gofart, A; Abadie, E; Laabir, M	Draredja, Mohamed Anis; Frihi, Hocine; Boualleg, Chahinaise; Gofart, Anne; Abadie, Eric; Laabir, Mohamed	Seasonal variations of phytoplankton community in relation to environmental factors in a protected meso-oligotrophic southern Mediterranean marine ecosystem (Mellah lagoon, Algeria) with an emphasis of HAB species	ENVIRONMENTAL MONITORING AND ASSESSMENT	J	10.1007/s10661-019-7708-5	http://dx.doi.org/10.1007/s10661-019-7708-5
García-Balboa, C; Baselga-Cervera, B; García-Sanchez, A; Igual, JM; Lopez-Rodas, V; Costas, E	Garcia-Balboa, C.; Baselga-Cervera, B.; Garcia-Sanchez, A.; Igual, J. M.; Lopez-Rodas, V.; Costas, E.	Rapid adaptation of microalgae to bodies of water with extreme pollution from uranium mining: An explanation of how mesophilic organisms can rapidly colonise extremely toxic environments	AQUATIC TOXICOLOGY	J	10.1016/j.aquatox.2013.10.003	http://dx.doi.org/10.1016/j.aquatox.2013.10.003
Naik, RK; Naik, MM; D'Costa, PM; Shaikh, F	Naik, Ravidas Krishna; Naik, Milind Mohan; D'Costa, Priya Mallika; Shaikh, Fauzia	Microplastics in ballast water as an emerging source and vector for harmful chemicals, antibiotics, metals, bacterial pathogens and HAB species: A potential risk to the marine environment and human health	MARINE POLLUTION BULLETIN	J	10.1016/j.marpolbul.2019.110525	http://dx.doi.org/10.1016/j.marpolbul.2019.110525
Hazeem, LJ; Yesilay, G; Bououdina, M; Perna, S; Cetin, D; Suludere, Z; Barras, A; Boukherroub, R	Hazeem, Layla J.; Yesilay, Gamze; Bououdina, Mohamed; Perna, Simone; Cetin, Demet; Suludere, Zekiye; Barras, Alexandre; Boukherroub, Rabah	Investigation of the toxic effects of different polystyrene micro-and nanoplastics on microalgae Chlorella vulgaris by analysis of cell viability, pigment content, oxidative stress and ultrastructural changes	MARINE POLLUTION BULLETIN	J	10.1016/j.marpolbul.2020.111278	http://dx.doi.org/10.1016/j.marpolbul.2020.111278
Gerardo, SG; Alelie, CTA; Luis, CG; Martha-Estrella, GP; Héctor, EMF; Carmen, BCM	Gerardo, Solis-Gonzalez; Alondra Alelie, Cortes-Tellez; Luis, Chacon-Garcia; Martha-Estrella, Garcia-Perez; Hector, Martinez-Flores E.; Maria Carmen, Bartolome Camacho	Prediction of the toxic impact on the freshwater microalgae Scenedesmus intermedius produced by the interaction of copper sulfate and copper oxychloride in a binary mixture with glyphosate	LIMNETICA	J	10.23818/limn.43.10	http://dx.doi.org/10.23818/limn.43.10
Touzet, N; Keady, E; Raine, R; Maher, M	Touzet, Nicolas; Keady, Evelyn; Raine, Robin; Maher, Majella	Evaluation of taxa-specific real-time PCR, whole-cell FISH and morphotaxonomy analyses for the detection and quantification of the toxic microalgae Alexandrium minutum (Dinophyceae), Global Clade ribotype	FEMS MICROBIOLOGY ECOLOGY	J	10.1111/j.1574-6941.2008.00627.x	http://dx.doi.org/10.1111/j.1574-6941.2008.00627.x
BEHRINGER, DM; MEYER, KH; VEH, RW	BEHRINGER, DM; MEYER, KH; VEH, RW	ANTIBODIES AGAINST NEUROACTIVE AMINO-ACIDS AND NEUROPEPTIDES .2. SIMULTANEOUS IMMUNOENZYMATIC DOUBLE STAINING WITH LABELED PRIMARY ANTIBODIES OF THE SAME SPECIES AND A COMBINATION OF THE ABC METHOD AND THE HAPTEN ANTIHAPTEN BRIDGE (HAB) TECHNIQUE	JOURNAL OF HISTOCHEMISTRY & CYTOCHEMISTRY	J	10.1177/39.6.1709657	http://dx.doi.org/10.1177/39.6.1709657
Lourenço, SO; Barbarino, E; Bispo, MDS; Borges, DA; Coelho-Gomes, C; Lavín, PL; Santos, F	Lourenco, Sergio O.; Barbarino, Elisabete; Bispo, Maria das Gracas S.; Borges, Davilma A.; Coelho-Gomes, Carina; Lavin, Paris L.; Santos, Fernanda	EFFECTS OF LIGHT INTENSITY ON GROWTH, INORGANIC NITROGEN STORAGE, AND GROSS CHEMICAL COMPOSITION OF FOUR MARINE MICROALGAE IN BATCH CULTURES	APLICACOES DA FICOLOGIA: ANAIS DO XI CONGRESSO BRASILEIRO DE FICOLOGIA E SIMPOSIO LATINO-AMERICANO SOBRE ALGAS NOCIVAS	C

## Sheet: Table2
Table 2 Collected species information.
ScientificName_accepted	Type	ScientificName_accepted	Type
Akashiwo sanguinea	Toxic	Alexandrium cohorticula	Harmful
Alexandrium affine	Toxic	Alexandrium margalefii	Harmful
Alexandrium andersonii	Toxic	Alexandrium insuetum	Harmful
Alexandrium australiense	Toxic	Asterionellopsis glacialis	Harmful
Alexandrium catenella	Toxic	Aureococcus anophagefferens	Harmful
Alexandrium fragae	Toxic	Aureoumbra lagunensis	Harmful
Alexandrium hiranoi	Toxic	Blixaea quinquecornis	Harmful
Alexandrium leei	Toxic	Chaetoceros affinis	Harmful
Alexandrium limii	Toxic	Chaetoceros atlanticus	Harmful
Alexandrium minutum	Toxic	Chaetoceros constrictus	Harmful
Alexandrium monilatum	Toxic	Chaetoceros convolutus	Harmful
Alexandrium ogatae	Toxic	Chaetoceros curvisetus	Harmful
Alexandrium ostenfeldii	Toxic	Chaetoceros danicus	Harmful
Alexandrium pacificum	Toxic	Chaetoceros debilis	Harmful
Alexandrium pseudogonyaulax	Toxic	Chaetoceros decipiens	Harmful
Alexandrium tamarense	Toxic	Chaetoceros diadema	Harmful
Alexandrium tamiyavanichii	Toxic	Chaetoceros laevisporus	Harmful
Alexandrium taylorii	Toxic	Chaetoceros pseudocurvisetus	Harmful
Amphidinium carterae	Toxic	Chaetoceros rostratus	Harmful
Amphidinium gibbosum	Toxic	Chaetoceros socialis	Harmful
Amphidinium klebsii	Toxic	Chaetoceros simplex	Harmful
Amphidinium operculatum	Toxic	Chaetoceros tenuissimus	Harmful
Amphidoma languida	Toxic	Chaetoceros throndsenii	Harmful
Azadinium dexteroporum	Toxic	Chaetoceros tortissimus	Harmful
Azadinium poporum	Toxic	Chaetoceros lorenzianus	Harmful
Azadinium spinosum	Toxic	Chaetoceros wighamii	Harmful
Centrodinium punctatum	Toxic	Coscinodiscus radiatus	Harmful
Coolia canariensis	Toxic	Coolia monotis	Harmful
Coolia malayensis	Toxic	Cylindrotheca closterium	Harmful
Dinophysis acuminata	Toxic	Cyclotella meneghiniana	Harmful
Dinophysis acuta	Toxic	Dictyocha fibula	Harmful
Dinophysis caudata	Toxic	Dictyocha speculum	Harmful
Dinophysis fortii	Toxic	Dinophysis hastata	Harmful
Dinophysis infundibulum	Toxic	Phalacroma rapa	Harmful
Dinophysis miles	Toxic	Diplopsalis lenticula	Harmful
Dinophysis norvegica	Toxic	Dunaliella salina	Harmful
Dinophysis tripos	Toxic	Eucampia zodiacus	Harmful
Fukuyoa paulensis	Toxic	Eutreptiella gymnastica	Harmful
Fukuyoa ruetzleri	Toxic	Euglena viridis	Harmful
Fukuyoa yasumotoi	Toxic	Gonyaulax polygramma	Harmful
Gambierdiscus australes	Toxic	Gonyaulax verior	Harmful
Gambierdiscus balechii	Toxic	Gonyaulax digitale	Harmful
Gambierdiscus belizeanus	Toxic	Gymnodinium aureolum	Harmful
Gambierdiscus caribaeus	Toxic	Gymnodinium impudicum	Harmful
Gambierdiscus carolinianus	Toxic	Protodinium simplex	Harmful
Gambierdiscus carpenteri	Toxic	Guinardia delicatula	Harmful
Gambierdiscus cheloniae	Toxic	Guinardia flaccida	Harmful
Gambierdiscus excentricus	Toxic	Halamphora coffeiformis	Harmful
Gambierdiscus holmesii	Toxic	Heterocapsa triquetra	Harmful
Gambierdiscus honu	Toxic	Heterocapsa rotundata	Harmful
Gambierdiscus lapillus	Toxic	Heterocapsa pygmaea	Harmful
Gambierdiscus lewisii	Toxic	Lauderia annulata	Harmful
Gambierdiscus pacificus	Toxic	Lepidodinium chlorophorum	Harmful
Gambierdiscus polynesiensis	Toxic	Leptocylindrus danicus	Harmful
Gambierdiscus scabrosus	Toxic	Leptocylindrus minimus	Harmful
Gambierdiscus silvae	Toxic	Levanderina fissa	Harmful
Gambierdiscus toxicus	Toxic	Lithodesmioides polymorpha	Harmful
Gonyaulax bohaiensis	Toxic	Noctiluca scintillans	Harmful
Gonyaulax spinifera	Toxic	Nitzschia longissima	Harmful
Gymnodinium catenatum	Toxic	Ostreopsis lenticularis	Harmful
Heterocapsa bohaiensis	Toxic	Paralia sulcata	Harmful
Heterocapsa borneoensis	Toxic	Plagioselmis prolonga	Harmful
Heterocapsa circularisquama	Toxic	Plagioselmis nannoplanctica	Harmful
Heterocapsa horiguchii	Toxic	Proboscia alata	Harmful
Heterocapsa niei	Toxic	Prorocentrum donghaiense	Harmful
Heterocapsa pygmaea	Toxic	Prorocentrum micans	Harmful
Karenia bicuneiformis	Toxic	Prorocentrum triestinum	Harmful
Karenia brevis	Toxic	Prorocentrum dentatum	Harmful
Karenia mikimotoi	Toxic	Prorocentrum redfieldii	Harmful
Karenia papilionacea	Toxic	Prorocentrum gracile	Harmful
Karenia selliformis	Toxic	Pseudocochlodinium profundisulcus	Harmful
Karlodinium veneficum	Toxic	Pyrophacus steinii	Harmful
Lingulodinium polyedra	Toxic	Scrippsiella acuminata	Harmful
Margalefidinium fulvescens	Toxic	Scrippsiella trochoidea	Harmful
Margalefidinium polykrikoides	Toxic	Skeletonema tropicum	Harmful
Ostreopsis ovata	Toxic	Skeletonema costatum	Harmful
Ostreopsis rhodesiae	Toxic	Skeletonema marinoi	Harmful
Ostreopsis siamensis	Toxic	Skeletonema menzelii	Harmful
Pfiesteria piscicida	Toxic	Skeletonema pseudocostatum	Harmful
Pfiesteria shumwayae	Toxic	Takayama pulchella	Harmful
Phalacroma mitra	Toxic	Takayama xiamenensis	Harmful
Phalacroma rotundatum	Toxic	Teleaulax acuta	Harmful
Polykrikos hartmannii	Toxic	Tenuicylindrus belgicus	Harmful
Prorocentrum cassubicum	Toxic	Thalassiosira allenii	Harmful
Prorocentrum concavum	Toxic	Thalassiosira curviseriata	Harmful
Prorocentrum cordatum	Toxic	Thalassiosira rotula	Harmful
Prorocentrum emarginatum	Toxic	Thalassiosira lundiana	Harmful
Prorocentrum hoffmannianum	Toxic	Thalassiosira mala	Harmful
Prorocentrum leve	Toxic	Thalassiosira minima	Harmful
Prorocentrum lima	Toxic	Thalassiosira minuscula	Harmful
Prorocentrum mexicanum	Toxic	Thalassiosira punctigera	Harmful
Prorocentrum panamense	Toxic	Thalassiosira weissflogii	Harmful
Prorocentrum rhathymum	Toxic	Thalassiosira pseudonana	Harmful
Prorocentrum texanum	Toxic	Thalassiosira gravida	Harmful
Protoceratium reticulatum	Toxic	Thalassionema nitzschioides	Harmful
Protoperidinium crassipes	Toxic	Tripos dens	Harmful
Pyrodinium bahamense	Toxic	Tripos furca	Harmful
Pyrodinium bahamense var. compressum	Toxic	Tripos fusus	Harmful
Takayama acrotrocha	Toxic	Tripos lineatus	Harmful
Vicicitus globosus	Toxic	Tripos muelleri	Harmful
Chattonella marina	Toxic	Tryblionella compressa	Harmful
Chattonella marina var. antiqua	Toxic
Chattonella marina var. ovata	Toxic
Chattonella subsalsa	Toxic
Fibrocapsa japonica	Toxic
Heterosigma akashiwo	Toxic
Nitzschia bizertensis	Toxic
Pseudochattonella farcimen	Toxic
Pseudochattonella verruculosa	Toxic
Pseudo-nitzschia australis	Toxic
Pseudo-nitzschia batesiana	Toxic
Pseudo-nitzschia brasiliana	Toxic
Pseudo-nitzschia caciantha	Toxic
Pseudo-nitzschia calliantha	Toxic
Pseudo-nitzschia cuspidata	Toxic
Pseudo-nitzschia delicatissima	Toxic
Pseudo-nitzschia fraudulenta	Toxic
Pseudo-nitzschia fukuyoi	Toxic
Pseudo-nitzschia galaxiae	Toxic
Pseudo-nitzschia granii	Toxic
Pseudo-nitzschia kodamae	Toxic
Pseudo-nitzschia lundholmiae	Toxic
Pseudo-nitzschia multiseries	Toxic
Pseudo-nitzschia pseudodelicatissima	Toxic
Pseudo-nitzschia pungens	Toxic
Pseudo-nitzschia seriata	Toxic
Pseudo-nitzschia simulans	Toxic
Pseudo-nitzschia subcurvata	Toxic
Pseudo-nitzschia turgidula	Toxic
Chrysochromulina leadbeateri	Toxic
Phaeocystis globosa	Toxic
Phaeocystis pouchetii	Toxic
Prymnesium calathiferum	Toxic
Prymnesium faveolatum	Toxic
Prymnesium parvum	Toxic
Prymnesium polylepis	Toxic
Prymnesium zebrinum	Toxic

## Sheet: Table3
Table 3 Sequence ID and taxonomy of HTMaDB.
SequenceID	Taxonomy
GCVF01000023.1.1812	tax=d:Eukaryota,k:Amoebozoa,p:Discosea,c:Flabellinia,o:Vannellida,g:Platyamoeba,s:Thalassiosira_rotula
GCVF01000088.145.2314	tax=d:Eukaryota,k:Discoba,p:Euglenozoa,c:Kinetoplastea,o:Metakinetoplastina,f:Neobodonida,g:Rhynchomonas,s:Thalassiosira_rotula
GCVF01011089.1.1449	tax=d:Eukaryota,k:Discoba,p:Euglenozoa,c:Kinetoplastea,o:Metakinetoplastina,f:Eubodonida,g:Bodo,s:Thalassiosira_rotula
GAIV01088465.1854.3366	tax=d:Eukaryota,k:Alveolata,p:Dinoflagellata,c:Dinophyceae,o:Gonyaulacales,f:Pyrocystaceae,g:Alexandrium,s:Alexandrium_tamarense
GAIU01063869.223.2013	tax=d:Eukaryota,k:Alveolata,p:Dinoflagellata,c:Dinophyceae,o:Gonyaulacales,f:Pyrocystaceae,g:Alexandrium,s:Alexandrium_tamarense
GAMG01021469.3943.5734	tax=d:Eukaryota,k:Chromista,p:Haptophyta,c:Coccolithophyceae,o:Prymnesiales,f:Prymnesiaceae,g:Prymnesium,s:Prymnesium_parvum
GELK01045336.375.2151	tax=d:Eukaryota,k:Alveolata,p:Dinoflagellata,c:Dinophyceae,o:Noctilucales,f:Noctilucaceae,g:Noctiluca,s:Noctiluca_scintillans
GELK01045338.375.2118	tax=d:Eukaryota,k:Alveolata,p:Dinoflagellata,c:Dinophyceae,o:Noctilucales,f:Noctilucaceae,g:Noctiluca,s:Noctiluca_scintillans
GAIK01000388.44.1288	tax=d:Eukaryota,k:Alveolata,p:Dinoflagellata,c:Dinophyceae,o:Gonyaulacales,f:Pyrocystaceae,g:Alexandrium,s:Alexandrium_tamarense
GBYI01024087.1577.3305	tax=d:Eukaryota,k:Chromista,p:Haptophyta,c:Coccolithophyceae,o:Prymnesiales,f:Prymnesiaceae,g:Prymnesium,s:Prymnesium_parvum
GAPN01000170.2786.4564	tax=d:Eukaryota,k:Stramenopiles,p:Ochrophyta,c:Diatomea,o:Bacillariophytina,f:Bacillariophyceae,g:Cylindrotheca,s:Cylindrotheca_closterium
GAPN01002113.1.1308	tax=d:Eukaryota,k:Stramenopiles,p:Ochrophyta,c:Diatomea,o:Bacillariophytina,f:Bacillariophyceae,g:Cylindrotheca,s:Cylindrotheca_closterium
GAPN01002192.358.2136	tax=d:Eukaryota,k:Stramenopiles,p:Ochrophyta,c:Diatomea,o:Bacillariophytina,f:Bacillariophyceae,g:Cylindrotheca,s:Cylindrotheca_closterium
GAPN01002506.1.1274	tax=d:Eukaryota,k:Stramenopiles,p:Ochrophyta,c:Diatomea,o:Bacillariophytina,f:Bacillariophyceae,g:Cylindrotheca,s:Cylindrotheca_closterium
GAPN01002893.1.1362	tax=d:Eukaryota,k:Stramenopiles,p:Ochrophyta,c:Diatomea,o:Bacillariophytina,f:Bacillariophyceae,g:Cylindrotheca,s:Cylindrotheca_closterium
GAPN01002919.1.1263	tax=d:Eukaryota,k:Stramenopiles,p:Ochrophyta,c:Diatomea,o:Bacillariophytina,f:Bacillariophyceae,g:Cylindrotheca,s:Cylindrotheca_closterium
GAPN01002964.889.2435	tax=d:Eukaryota,k:Stramenopiles,p:Ochrophyta,c:Diatomea,o:Bacillariophytina,f:Bacillariophyceae,g:Cylindrotheca,s:Cylindrotheca_closterium
GAPN01006912.18.1422	tax=d:Eukaryota,k:Stramenopiles,p:Ochrophyta,c:Diatomea,o:Bacillariophytina,f:Bacillariophyceae,g:Cylindrotheca,s:Cylindrotheca_closterium
GAPN01008462.4.1231	tax=d:Eukaryota,k:Stramenopiles,p:Ochrophyta,c:Diatomea,o:Bacillariophytina,f:Bacillariophyceae,g:Cylindrotheca,s:Cylindrotheca_closterium
GAIO01012970.1232.2832	tax=d:Eukaryota,k:Alveolata,p:Dinoflagellata,c:Dinophyceae,o:Gonyaulacales,f:Pyrocystaceae,g:Pyrodinium,s:Pyrodinium_bahamense_var._compressum
GBSA01018018.19.1806	tax=d:Eukaryota,k:Stramenopiles,p:Ochrophyta,c:Diatomea,o:Chaetocerotales,f:Chaetocerotaceae,g:Chaetoceros,s:Chaetoceros_affinis
ACJI01001305.31646.33372	tax=d:Eukaryota,k:Stramenopiles,p:Ochrophyta,c:Pelagophyceae,o:Pelagomonadales,f:Pelagomonadaceae,g:Aureococcus,s:Aureococcus_anophagefferens
ACJI01001310.5359.7077	tax=d:Eukaryota,k:Stramenopiles,p:Ochrophyta,c:Pelagophyceae,o:Pelagomonadales,f:Pelagomonadaceae,g:Aureococcus,s:Aureococcus_anophagefferens
AY866417.1.1775	tax=d:Eukaryota,k:Stramenopiles,p:Ochrophyta,c:Diatomea,o:Bacillariophytina,f:Bacillariophyceae,g:Cylindrotheca,s:Cylindrotheca_closterium
AY866418.1.1775	tax=d:Eukaryota,k:Stramenopiles,p:Ochrophyta,c:Diatomea,o:Bacillariophytina,f:Bacillariophyceae,g:Cylindrotheca,s:Cylindrotheca_closterium
AY881968.1.1777	tax=d:Eukaryota,k:Stramenopiles,p:Ochrophyta,c:Diatomea,o:Bacillariophytina,f:Bacillariophyceae,g:Nitzschia,s:Nitzschia_longissima
MH063481.1.1609	tax=d:Eukaryota,k:Stramenopiles,p:Ochrophyta,c:Diatomea,o:Bacillariophytina,f:Bacillariophyceae,g:Nitzschia,s:Nitzschia_longissima
MH063480.1.1606	tax=d:Eukaryota,k:Stramenopiles,p:Ochrophyta,c:Diatomea,o:Bacillariophytina,f:Bacillariophyceae,g:Nitzschia,s:Nitzschia_longissima
AY883004.1.1784	tax=d:Eukaryota,k:Alveolata,p:Dinoflagellata,c:Dinophyceae,o:Gonyaulacales,f:Pyrocystaceae,g:Alexandrium,s:Alexandrium_tamarense
AY883005.1.1744	tax=d:Eukaryota,k:Alveolata,p:Dinoflagellata,c:Dinophyceae,o:Gonyaulacales,f:Pyrocystaceae,g:Alexandrium,s:Alexandrium_monilatum
AY883006.1.1791	tax=d:Eukaryota,k:Alveolata,p:Dinoflagellata,c:Dinophyceae,o:Gonyaulacales,f:Pyrocystaceae,g:Alexandrium,s:Alexandrium_minutum
AC236360.17941.19743	tax=d:Eukaryota,k:Stramenopiles,p:Ochrophyta,c:Pelagophyceae,o:Pelagomonadales,f:Pelagomonadaceae,g:Aureococcus,s:Aureococcus_anophagefferens
KJ361972.1.1685	tax=d:Eukaryota,k:Alveolata,p:Dinoflagellata,c:Dinophyceae,o:Gonyaulacales,f:Pyrocystaceae,g:Alexandrium,s:Alexandrium_ostenfeldii
KJ361973.1.1685	tax=d:Eukaryota,k:Alveolata,p:Dinoflagellata,c:Dinophyceae,o:Gonyaulacales,f:Pyrocystaceae,g:Alexandrium,s:Alexandrium_ostenfeldii
KJ361974.1.1685	tax=d:Eukaryota,k:Alveolata,p:Dinoflagellata,c:Dinophyceae,o:Gonyaulacales,f:Pyrocystaceae,g:Alexandrium,s:Alexandrium_ostenfeldii
KJ361975.1.1685	tax=d:Eukaryota,k:Alveolata,p:Dinoflagellata,c:Dinophyceae,o:Gonyaulacales,f:Pyrocystaceae,g:Alexandrium,s:Alexandrium_ostenfeldii
KJ361976.1.1685	tax=d:Eukaryota,k:Alveolata,p:Dinoflagellata,c:Dinophyceae,o:Gonyaulacales,f:Pyrocystaceae,g:Alexandrium,s:Alexandrium_ostenfeldii
KJ361977.1.1685	tax=d:Eukaryota,k:Alveolata,p:Dinoflagellata,c:Dinophyceae,o:Gonyaulacales,f:Pyrocystaceae,g:Alexandrium,s:Alexandrium_ostenfeldii
KJ361978.1.1685	tax=d:Eukaryota,k:Alveolata,p:Dinoflagellata,c:Dinophyceae,o:Gonyaulacales,f:Pyrocystaceae,g:Alexandrium,s:Alexandrium_ostenfeldii
KJ361979.1.1685	tax=d:Eukaryota,k:Alveolata,p:Dinoflagellata,c:Dinophyceae,o:Gonyaulacales,f:Pyrocystaceae,g:Alexandrium,s:Alexandrium_ostenfeldii
KJ361980.1.1685	tax=d:Eukaryota,k:Alveolata,p:Dinoflagellata,c:Dinophyceae,o:Gonyaulacales,f:Pyrocystaceae,g:Alexandrium,s:Alexandrium_ostenfeldii
KJ361981.1.1685	tax=d:Eukaryota,k:Alveolata,p:Dinoflagellata,c:Dinophyceae,o:Gonyaulacales,f:Pyrocystaceae,g:Alexandrium,s:Alexandrium_ostenfeldii
KJ361982.1.1685	tax=d:Eukaryota,k:Alveolata,p:Dinoflagellata,c:Dinophyceae,o:Gonyaulacales,f:Pyrocystaceae,g:Alexandrium,s:Alexandrium_ostenfeldii
KJ361983.1.1685	tax=d:Eukaryota,k:Alveolata,p:Dinoflagellata,c:Dinophyceae,o:Gonyaulacales,f:Pyrocystaceae,g:Alexandrium,s:Alexandrium_ostenfeldii
KJ361984.1.1685	tax=d:Eukaryota,k:Alveolata,p:Dinoflagellata,c:Dinophyceae,o:Gonyaulacales,f:Pyrocystaceae,g:Alexandrium,s:Alexandrium_ostenfeldii
KJ361985.1.1685	tax=d:Eukaryota,k:Alveolata,p:Dinoflagellata,c:Dinophyceae,o:Gonyaulacales,f:Pyrocystaceae,g:Alexandrium,s:Alexandrium_ostenfeldii
KJ361986.1.1669	tax=d:Eukaryota,k:Alveolata,p:Dinoflagellata,c:Dinophyceae,o:Gonyaulacales,f:Pyrocystaceae,g:Alexandrium,s:Alexandrium_ostenfeldii
KJ361987.1.1669	tax=d:Eukaryota,k:Alveolata,p:Dinoflagellata,c:Dinophyceae,o:Gonyaulacales,f:Pyrocystaceae,g:Alexandrium,s:Alexandrium_ostenfeldii
KJ361988.1.1669	tax=d:Eukaryota,k:Alveolata,p:Dinoflagellata,c:Dinophyceae,o:Gonyaulacales,f:Pyrocystaceae,g:Alexandrium,s:Alexandrium_ostenfeldii
KJ361989.1.1669	tax=d:Eukaryota,k:Alveolata,p:Dinoflagellata,c:Dinophyceae,o:Gonyaulacales,f:Pyrocystaceae,g:Alexandrium,s:Alexandrium_ostenfeldii
KJ361990.1.1669	tax=d:Eukaryota,k:Alveolata,p:Dinoflagellata,c:Dinophyceae,o:Gonyaulacales,f:Pyrocystaceae,g:Alexandrium,s:Alexandrium_ostenfeldii
KJ361991.1.1669	tax=d:Eukaryota,k:Alveolata,p:Dinoflagellata,c:Dinophyceae,o:Gonyaulacales,f:Pyrocystaceae,g:Alexandrium,s:Alexandrium_ostenfeldii
KJ361992.1.1669	tax=d:Eukaryota,k:Alveolata,p:Dinoflagellata,c:Dinophyceae,o:Gonyaulacales,f:Pyrocystaceae,g:Alexandrium,s:Alexandrium_ostenfeldii
KJ361993.1.1669	tax=d:Eukaryota,k:Alveolata,p:Dinoflagellata,c:Dinophyceae,o:Gonyaulacales,f:Pyrocystaceae,g:Alexandrium,s:Alexandrium_ostenfeldii
KJ361994.1.1669	tax=d:Eukaryota,k:Alveolata,p:Dinoflagellata,c:Dinophyceae,o:Gonyaulacales,f:Pyrocystaceae,g:Alexandrium,s:Alexandrium_ostenfeldii
KJ361995.1.1669	tax=d:Eukaryota,k:Alveolata,p:Dinoflagellata,c:Dinophyceae,o:Gonyaulacales,f:Pyrocystaceae,g:Alexandrium,s:Alexandrium_ostenfeldii
KJ361996.1.1669	tax=d:Eukaryota,k:Alveolata,p:Dinoflagellata,c:Dinophyceae,o:Gonyaulacales,f:Pyrocystaceae,g:Alexandrium,s:Alexandrium_ostenfeldii
KJ361997.1.1669	tax=d:Eukaryota,k:Alveolata,p:Dinoflagellata,c:Dinophyceae,o:Gonyaulacales,f:Pyrocystaceae,g:Alexandrium,s:Alexandrium_ostenfeldii
KJ361998.1.1661	tax=d:Eukaryota,k:Alveolata,p:Dinoflagellata,c:Dinophyceae,o:Gonyaulacales,f:Pyrocystaceae,g:Alexandrium,s:Alexandrium_ostenfeldii
KJ361999.1.1669	tax=d:Eukaryota,k:Alveolata,p:Dinoflagellata,c:Dinophyceae,o:Gonyaulacales,f:Pyrocystaceae,g:Alexandrium,s:Alexandrium_ostenfeldii
KJ362000.1.1669	tax=d:Eukaryota,k:Alveolata,p:Dinoflagellata,c:Dinophyceae,o:Gonyaulacales,f:Pyrocystaceae,g:Alexandrium,s:Alexandrium_ostenfeldii
KJ362001.1.1669	tax=d:Eukaryota,k:Alveolata,p:Dinoflagellata,c:Dinophyceae,o:Gonyaulacales,f:Pyrocystaceae,g:Alexandrium,s:Alexandrium_ostenfeldii
KJ362002.1.1669	tax=d:Eukaryota,k:Alveolata,p:Dinoflagellata,c:Dinophyceae,o:Gonyaulacales,f:Pyrocystaceae,g:Alexandrium,s:Alexandrium_ostenfeldii
KJ362003.1.1669	tax=d:Eukaryota,k:Alveolata,p:Dinoflagellata,c:Dinophyceae,o:Gonyaulacales,f:Pyrocystaceae,g:Alexandrium,s:Alexandrium_ostenfeldii
KJ362004.1.1669	tax=d:Eukaryota,k:Alveolata,p:Dinoflagellata,c:Dinophyceae,o:Gonyaulacales,f:Pyrocystaceae,g:Alexandrium,s:Alexandrium_ostenfeldii
KJ362005.1.1669	tax=d:Eukaryota,k:Alveolata,p:Dinoflagellata,c:Dinophyceae,o:Gonyaulacales,f:Pyrocystaceae,g:Alexandrium,s:Alexandrium_ostenfeldii
KJ362006.1.1669	tax=d:Eukaryota,k:Alveolata,p:Dinoflagellata,c:Dinophyceae,o:Gonyaulacales,f:Pyrocystaceae,g:Alexandrium,s:Alexandrium_ostenfeldii
KJ362007.1.1669	tax=d:Eukaryota,k:Alveolata,p:Dinoflagellata,c:Dinophyceae,o:Gonyaulacales,f:Pyrocystaceae,g:Alexandrium,s:Alexandrium_ostenfeldii
KJ362008.1.1669	tax=d:Eukaryota,k:Alveolata,p:Dinoflagellata,c:Dinophyceae,o:Gonyaulacales,f:Pyrocystaceae,g:Alexandrium,s:Alexandrium_ostenfeldii
KJ362009.1.1669	tax=d:Eukaryota,k:Alveolata,p:Dinoflagellata,c:Dinophyceae,o:Gonyaulacales,f:Pyrocystaceae,g:Alexandrium,s:Alexandrium_ostenfeldii
KJ362010.1.1669	tax=d:Eukaryota,k:Alveolata,p:Dinoflagellata,c:Dinophyceae,o:Gonyaulacales,f:Pyrocystaceae,g:Alexandrium,s:Alexandrium_ostenfeldii
KJ362011.1.1669	tax=d:Eukaryota,k:Alveolata,p:Dinoflagellata,c:Dinophyceae,o:Gonyaulacales,f:Pyrocystaceae,g:Alexandrium,s:Alexandrium_ostenfeldii
KJ362012.1.1669	tax=d:Eukaryota,k:Alveolata,p:Dinoflagellata,c:Dinophyceae,o:Gonyaulacales,f:Pyrocystaceae,g:Alexandrium,s:Alexandrium_ostenfeldii
KJ362013.1.1669	tax=d:Eukaryota,k:Alveolata,p:Dinoflagellata,c:Dinophyceae,o:Gonyaulacales,f:Pyrocystaceae,g:Alexandrium,s:Alexandrium_ostenfeldii
AY999082.1.1792	tax=d:Eukaryota,k:Alveolata,p:Dinoflagellata,c:Dinophyceae,o:Gymnodiniphycidae,f:Gymnodiniaceae,g:Gymnodinium,s:Gymnodinium_aureolum
EU024765.1.1794	tax=d:Eukaryota,k:Chromista,p:Haptophyta,c:Prymnesiophyceae,o:Phaeocystales,f:Phaeocystaceae,g:Phaeocystis,s:Phaeocystis_globosa
EU024794.1.1799	tax=d:Eukaryota,k:Alveolata,p:Dinoflagellata,c:Dinophyceae,o:Gonyaulacales,f:Pyrocystaceae,g:Alexandrium,s:Alexandrium_tamarense
GU362426.1.1779	tax=d:Eukaryota,k:Alveolata,p:Dinoflagellata,c:Dinophyceae,o:Gymnodiniales,f:Gymnodiniaceae,g:Gymnodinium,s:Gymnodinium_catenatum
GU373961.1.1801	tax=d:Eukaryota,k:Stramenopiles,p:Ochrophyta,c:Diatomea,o:Bacillariophytina,f:Bacillariophyceae,g:Pseudo-nitzschia,s:Pseudo-nitzschia_australis
GU373964.1.1721	tax=d:Eukaryota,k:Stramenopiles,p:Ochrophyta,c:Diatomea,o:Bacillariophytina,f:Bacillariophyceae,g:Pseudo-nitzschia,s:Pseudo-nitzschia_multiseries
GU373965.1.1583	tax=d:Eukaryota,k:Stramenopiles,p:Ochrophyta,c:Diatomea,o:Bacillariophytina,f:Bacillariophyceae,g:Pseudo-nitzschia,s:Pseudo-nitzschia_pseudodelicatissima
GU373967.1.1248	tax=d:Eukaryota,k:Stramenopiles,p:Ochrophyta,c:Diatomea,o:Bacillariophytina,f:Bacillariophyceae,g:Pseudo-nitzschia,s:Pseudo-nitzschia_pungens
GU373968.1.1706	tax=d:Eukaryota,k:Stramenopiles,p:Ochrophyta,c:Diatomea,o:Bacillariophytina,f:Bacillariophyceae,g:Pseudo-nitzschia,s:Pseudo-nitzschia_pungens
GU373969.1.1789	tax=d:Eukaryota,k:Stramenopiles,p:Ochrophyta,c:Diatomea,o:Bacillariophytina,f:Bacillariophyceae,g:Pseudo-nitzschia,s:Pseudo-nitzschia_seriata
EU046334.1.1794	tax=d:Eukaryota,k:Alveolata,p:Dinoflagellata,c:Dinophyceae,o:Gymnodiniphycidae,f:Amphidiniaceae,g:Amphidinium,s:Amphidinium_carterae
EU046335.1.1727	tax=d:Eukaryota,k:Alveolata,p:Dinoflagellata,c:Dinophyceae,o:Gymnodiniphycidae,f:Amphidiniaceae,g:Amphidinium,s:Amphidinium_klebsii
KJ463448.1.1495	tax=d:Eukaryota,k:Stramenopiles,p:Ochrophyta,c:Diatomea,o:Bacillariophytina,f:Bacillariophyceae,g:Halamphora,s:Halamphora_coffeiformis
KJ463449.1.1495	tax=d:Eukaryota,k:Stramenopiles,p:Ochrophyta,c:Diatomea,o:Bacillariophytina,f:Bacillariophyceae,g:Halamphora,s:Halamphora_coffeiformis
KJ481834.1.1754	tax=d:Eukaryota,k:Alveolata,p:Dinoflagellata,c:Dinophyceae,o:Gymnodiniphycidae,f:Gymnodiniaceae,g:Gymnodinium,s:Gymnodinium_aureolum
EU077556.1.1648	tax=d:Eukaryota,k:Chromista,p:Haptophyta,c:Prymnesiophyceae,o:Phaeocystales,f:Phaeocystaceae,g:Phaeocystis,s:Phaeocystis_globosa
KJ508017.1.1800	tax=d:Eukaryota,k:Alveolata,p:Dinoflagellata,c:Dinophyceae,o:Dinophysiales,f:Dinophysiaceae,g:Dinophysis,s:Dinophysis_acuminata
GU594638.1.1666	tax=d:Eukaryota,k:Alveolata,p:Dinoflagellata,c:Dinophyceae,o:Peridiniales,f:Heterocapsaceae,g:Heterocapsa,s:Heterocapsa_triquetra
GU594641.1.1682	tax=d:Eukaryota,k:Stramenopiles,p:Ochrophyta,c:Diatomea,o:Bacillariophytina,f:Mediophyceae,g:Thalassiosira,s:Thalassiosira_weissflogii
KT585674.1.1717	tax=d:Eukaryota,k:Stramenopiles,p:Ochrophyta,c:Pelagophyceae,o:Pelagomonadales,f:Pelagomonadaceae,g:Aureococcus,s:Aureococcus_anophagefferens
EU127475.1.1694	tax=d:Eukaryota,k:Chromista,p:Haptophyta,c:Prymnesiophyceae,o:Phaeocystales,f:Phaeocystaceae,g:Phaeocystis,s:Phaeocystis_globosa
KJ561350.1.1802	tax=d:Eukaryota,k:Alveolata,p:Dinoflagellata,c:Dinophyceae,o:Gymnodiniales,f:Gymnodiniaceae,g:Margalefidinium,s:Margalefidinium_polykrikoides
EU130569.1.1741	tax=d:Eukaryota,k:Alveolata,p:Dinoflagellata,c:Dinophyceae,o:Dinophysiales,f:Dinophysiaceae,g:Dinophysis,s:Dinophysis_acuminata
EU196418.1.1713	tax=d:Eukaryota,k:Alveolata,p:Dinoflagellata,c:Dinophyceae,o:Prorocentrales,f:Prorocentraceae,g:Prorocentrum,s:Prorocentrum_emarginatum
EU196419.1.1781	tax=d:Eukaryota,k:Alveolata,p:Dinoflagellata,c:Dinophyceae,o:Prorocentrales,f:Prorocentraceae,g:Prorocentrum,s:Prorocentrum_lima
HE775087.1.1739	tax=d:Eukaryota,k:Alveolata,p:Dinoflagellata,c:Dinophyceae,o:Gonyaulacales,f:Pyrocystaceae,g:Gambierdiscus,s:Gambierdiscus_caribaeus
KT860958.1.1648	tax=d:Eukaryota,k:Stramenopiles,p:Ochrophyta,c:Diatomea,o:Chaetocerotales,f:Chaetocerotaceae,g:Chaetoceros,s:Chaetoceros_wighamii
KT860970.1.1647	tax=d:Eukaryota,k:Stramenopiles,p:Ochrophyta,c:Diatomea,o:Bacillariophytina,f:Mediophyceae,g:Thalassiosira,s:Thalassiosira_rotula
KT860980.1.1636	tax=d:Eukaryota,k:Stramenopiles,p:Ochrophyta,c:Diatomea,o:Bacillariophytina,f:Mediophyceae,g:Thalassiosira,s:Thalassiosira_rotula
KT860983.1.1633	tax=d:Eukaryota,k:Stramenopiles,p:Ochrophyta,c:Diatomea,o:Bacillariophytina,f:Mediophyceae,g:Thalassiosira,s:Thalassiosira_rotula
KT861004.1.1649	tax=d:Eukaryota,k:Stramenopiles,p:Ochrophyta,c:Diatomea,o:Bacillariophytina,f:Mediophyceae,g:Lauderia,s:Lauderia_annulata
KT861020.1.1647	tax=d:Eukaryota,k:Stramenopiles,p:Ochrophyta,c:Diatomea,o:Coscinodiscophytina,f:Rhizosolenids,g:Guinardia,s:Guinardia_flaccida
EU287485.1.1764	tax=d:Eukaryota,k:Alveolata,p:Dinoflagellata,c:Dinophyceae,o:Prorocentrales,f:Prorocentraceae,g:Prorocentrum,s:Prorocentrum_mexicanum
EU287487.1.1765	tax=d:Eukaryota,k:Alveolata,p:Dinoflagellata,c:Dinophyceae,o:Prorocentrales,f:Prorocentraceae,g:Prorocentrum,s:Prorocentrum_rhathymum
KJ728857.1.1796	tax=d:Eukaryota,k:Alveolata,p:Dinoflagellata,c:Dinophyceae,o:Gymnodiniphycidae,f:Gymnodiniaceae,g:Akashiwo,s:Akashiwo_sanguinea
KJ756812.1.1791	tax=d:Eukaryota,k:Chromista,p:Haptophyta,c:Coccolithophyceae,o:Prymnesiales,f:Prymnesiaceae,g:Prymnesium,s:Prymnesium_parvum
KJ756842.1.1700	tax=d:Eukaryota,k:Chloroplastida,p:Chlorophyta,c:Chlorophyceae,o:Chlamydomonadales,f:Dunaliellaceae,g:Dunaliella,s:Dunaliella_salina
HF565127.1.2569	tax=d:Eukaryota,k:Stramenopiles,p:Ochrophyta,c:Diatomea,o:Bacillariophytina,f:Mediophyceae,g:Thalassiosira,s:Thalassiosira_pseudonana
HF565128.1.2569	tax=d:Eukaryota,k:Stramenopiles,p:Ochrophyta,c:Diatomea,o:Bacillariophytina,f:Mediophyceae,g:Thalassiosira,s:Thalassiosira_pseudonana
HF565129.1.2569	tax=d:Eukaryota,k:Stramenopiles,p:Ochrophyta,c:Diatomea,o:Bacillariophytina,f:Mediophyceae,g:Thalassiosira,s:Thalassiosira_pseudonana
HF565130.1.2569	tax=d:Eukaryota,k:Stramenopiles,p:Ochrophyta,c:Diatomea,o:Bacillariophytina,f:Mediophyceae,g:Thalassiosira,s:Thalassiosira_pseudonana
HF565131.1.2569	tax=d:Eukaryota,k:Stramenopiles,p:Ochrophyta,c:Diatomea,o:Bacillariophytina,f:Mediophyceae,g:Thalassiosira,s:Thalassiosira_pseudonana
HF565132.1.2569	tax=d:Eukaryota,k:Stramenopiles,p:Ochrophyta,c:Diatomea,o:Bacillariophytina,f:Mediophyceae,g:Thalassiosira,s:Thalassiosira_pseudonana
HF565133.1.2569	tax=d:Eukaryota,k:Stramenopiles,p:Ochrophyta,c:Diatomea,o:Bacillariophytina,f:Mediophyceae,g:Thalassiosira,s:Thalassiosira_pseudonana
HF565134.1.2569	tax=d:Eukaryota,k:Stramenopiles,p:Ochrophyta,c:Diatomea,o:Bacillariophytina,f:Mediophyceae,g:Thalassiosira,s:Thalassiosira_pseudonana
HF565135.1.2569	tax=d:Eukaryota,k:Stramenopiles,p:Ochrophyta,c:Diatomea,o:Bacillariophytina,f:Mediophyceae,g:Thalassiosira,s:Thalassiosira_pseudonana
HF565137.1.2569	tax=d:Eukaryota,k:Stramenopiles,p:Ochrophyta,c:Diatomea,o:Bacillariophytina,f:Mediophyceae,g:Thalassiosira,s:Thalassiosira_punctigera
HF565138.1.2569	tax=d:Eukaryota,k:Stramenopiles,p:Ochrophyta,c:Diatomea,o:Bacillariophytina,f:Mediophyceae,g:Thalassiosira,s:Thalassiosira_rotula
HF565181.1.1742	tax=d:Eukaryota,k:Alveolata,p:Dinoflagellata,c:Dinophyceae,o:Prorocentrales,f:Prorocentraceae,g:Prorocentrum,s:Prorocentrum_rhathymum
HF565182.1.1659	tax=d:Eukaryota,k:Alveolata,p:Dinoflagellata,c:Dinophyceae,o:Prorocentrales,f:Prorocentraceae,g:Prorocentrum,s:Prorocentrum_rhathymum
HF565183.1.1693	tax=d:Eukaryota,k:Alveolata,p:Dinoflagellata,c:Dinophyceae,o:Prorocentrales,f:Prorocentraceae,g:Prorocentrum,s:Prorocentrum_rhathymum
EU418940.1.1589	tax=d:Eukaryota,k:Alveolata,p:Dinoflagellata,c:Dinophyceae,o:Gymnodiniales,f:Gymnodiniaceae,g:Margalefidinium,s:Margalefidinium_polykrikoides
EU418943.1.1589	tax=d:Eukaryota,k:Alveolata,p:Dinoflagellata,c:Dinophyceae,o:Gymnodiniales,f:Gymnodiniaceae,g:Margalefidinium,s:Margalefidinium_polykrikoides
EU418944.1.1589	tax=d:Eukaryota,k:Alveolata,p:Dinoflagellata,c:Dinophyceae,o:Gymnodiniales,f:Gymnodiniaceae,g:Margalefidinium,s:Margalefidinium_polykrikoides
EU418946.1.1589	tax=d:Eukaryota,k:Alveolata,p:Dinoflagellata,c:Dinophyceae,o:Gymnodiniales,f:Gymnodiniaceae,g:Margalefidinium,s:Margalefidinium_polykrikoides
EU418955.1.1588	tax=d:Eukaryota,k:Alveolata,p:Dinoflagellata,c:Dinophyceae,o:Gymnodiniales,f:Gymnodiniaceae,g:Margalefidinium,s:Margalefidinium_polykrikoides
EU418956.1.1589	tax=d:Eukaryota,k:Alveolata,p:Dinoflagellata,c:Dinophyceae,o:Gymnodiniales,f:Gymnodiniaceae,g:Margalefidinium,s:Margalefidinium_polykrikoides
EU418957.1.1589	tax=d:Eukaryota,k:Alveolata,p:Dinoflagellata,c:Dinophyceae,o:Gymnodiniales,f:Gymnodiniaceae,g:Margalefidinium,s:Margalefidinium_polykrikoides
EU418958.1.1589	tax=d:Eukaryota,k:Alveolata,p:Dinoflagellata,c:Dinophyceae,o:Gymnodiniales,f:Gymnodiniaceae,g:Margalefidinium,s:Margalefidinium_polykrikoides
EU418959.1.1589	tax=d:Eukaryota,k:Alveolata,p:Dinoflagellata,c:Dinophyceae,o:Gymnodiniales,f:Gymnodiniaceae,g:Margalefidinium,s:Margalefidinium_polykrikoides
EU418960.1.1589	tax=d:Eukaryota,k:Alveolata,p:Dinoflagellata,c:Dinophyceae,o:Gymnodiniales,f:Gymnodiniaceae,g:Margalefidinium,s:Margalefidinium_polykrikoides
EU418961.1.1589	tax=d:Eukaryota,k:Alveolata,p:Dinoflagellata,c:Dinophyceae,o:Gymnodiniales,f:Gymnodiniaceae,g:Margalefidinium,s:Margalefidinium_polykrikoides
EU418962.1.1589	tax=d:Eukaryota,k:Alveolata,p:Dinoflagellata,c:Dinophyceae,o:Gymnodiniales,f:Gymnodiniaceae,g:Margalefidinium,s:Margalefidinium_polykrikoides
EU418963.1.1589	tax=d:Eukaryota,k:Alveolata,p:Dinoflagellata,c:Dinophyceae,o:Gymnodiniales,f:Gymnodiniaceae,g:Margalefidinium,s:Margalefidinium_polykrikoides
EU418964.1.1589	tax=d:Eukaryota,k:Alveolata,p:Dinoflagellata,c:Dinophyceae,o:Gymnodiniales,f:Gymnodiniaceae,g:Margalefidinium,s:Margalefidinium_polykrikoides
EU418965.1.1589	tax=d:Eukaryota,k:Alveolata,p:Dinoflagellata,c:Dinophyceae,o:Gymnodiniales,f:Gymnodiniaceae,g:Margalefidinium,s:Margalefidinium_polykrikoides
EU418971.1.1590	tax=d:Eukaryota,k:Alveolata,p:Dinoflagellata,c:Dinophyceae,o:Gymnodiniales,f:Gymnodiniaceae,g:Margalefidinium,s:Margalefidinium_polykrikoides
EU418973.1.1591	tax=d:Eukaryota,k:Alveolata,p:Dinoflagellata,c:Dinophyceae,o:Gymnodiniales,f:Gymnodiniaceae,g:Gymnodinium,s:Gymnodinium_catenatum
EU418974.1.1591	tax=d:Eukaryota,k:Alveolata,p:Dinoflagellata,c:Dinophyceae,o:Gymnodiniphycidae,f:Gymnodiniaceae,g:Gymnodinium,s:Gymnodinium_impudicum
KJ866907.1.1680	tax=d:Eukaryota,k:Stramenopiles,p:Ochrophyta,c:Diatomea,o:Bacillariophytina,f:Bacillariophyceae,g:Pseudo-nitzschia,s:Pseudo-nitzschia_granii
KU212877.1.1778	tax=d:Eukaryota,k:Chloroplastida,p:Chlorophyta,c:Chlorophyceae,o:Chlamydomonadales,f:Dunaliellaceae,g:Dunaliella,s:Dunaliella_salina
KU314866.1.3167	tax=d:Eukaryota,k:Alveolata,p:Dinoflagellata,c:Dinophyceae,o:Gymnodiniales,f:Kareniaceae,g:Karenia,s:Karenia_mikimotoi
KU314867.1.3183	tax=d:Eukaryota,k:Alveolata,p:Dinoflagellata,c:Dinophyceae,o:Gymnodiniales,f:Kareniaceae,g:Karlodinium,s:Karlodinium_veneficum
KU641617.1.1784	tax=d:Eukaryota,k:Chloroplastida,p:Chlorophyta,c:Chlorophyceae,o:Chlamydomonadales,f:Dunaliellaceae,g:Dunaliella,s:Dunaliella_salina
DQ004734.1.1782	tax=d:Eukaryota,k:Alveolata,p:Dinoflagellata,c:Dinophyceae,o:Prorocentrales,f:Prorocentraceae,g:Prorocentrum,s:Prorocentrum_triestinum
DQ004735.1.1783	tax=d:Eukaryota,k:Alveolata,p:Dinoflagellata,c:Dinophyceae,o:Prorocentrales,f:Prorocentraceae,g:Prorocentrum,s:Prorocentrum_micans
DQ009765.1.1687	tax=d:Eukaryota,k:Chloroplastida,p:Chlorophyta,c:Chlorophyceae,o:Chlamydomonadales,f:Dunaliellaceae,g:Dunaliella,s:Dunaliella_salina
DQ009777.1.2088	tax=d:Eukaryota,k:Chloroplastida,p:Chlorophyta,c:Chlorophyceae,o:Chlamydomonadales,f:Dunaliellaceae,g:Dunaliella,s:Dunaliella_salina
DQ009779.1.2065	tax=d:Eukaryota,k:Chloroplastida,p:Chlorophyta,c:Chlorophyceae,o:Chlamydomonadales,f:Dunaliellaceae,g:Dunaliella,s:Dunaliella_salina
DQ019446.1.1775	tax=d:Eukaryota,k:Stramenopiles,p:Ochrophyta,c:Diatomea,o:Bacillariophytina,f:Bacillariophyceae,g:Cylindrotheca,s:Cylindrotheca_closterium
EU589199.1.1747	tax=d:Eukaryota,k:Chloroplastida,p:Chlorophyta,c:Chlorophyceae,o:Chlamydomonadales,f:Dunaliellaceae,g:Dunaliella,s:Dunaliella_salina
EU589200.1.1745	tax=d:Eukaryota,k:Chloroplastida,p:Chlorophyta,c:Chlorophyceae,o:Chlamydomonadales,f:Dunaliellaceae,g:Dunaliella,s:Dunaliella_salina
DQ082738.1.1775	tax=d:Eukaryota,k:Stramenopiles,p:Ochrophyta,c:Diatomea,o:Bacillariophytina,f:Bacillariophyceae,g:Cylindrotheca,s:Cylindrotheca_closterium
DQ082739.1.1775	tax=d:Eukaryota,k:Stramenopiles,p:Ochrophyta,c:Diatomea,o:Bacillariophytina,f:Bacillariophyceae,g:Cylindrotheca,s:Cylindrotheca_closterium
DQ082740.1.1775	tax=d:Eukaryota,k:Stramenopiles,p:Ochrophyta,c:Diatomea,o:Bacillariophytina,f:Bacillariophyceae,g:Cylindrotheca,s:Cylindrotheca_closterium
DQ082741.1.1775	tax=d:Eukaryota,k:Stramenopiles,p:Ochrophyta,c:Diatomea,o:Bacillariophytina,f:Bacillariophyceae,g:Cylindrotheca,s:Cylindrotheca_closterium
DQ082742.1.1775	tax=d:Eukaryota,k:Stramenopiles,p:Ochrophyta,c:Diatomea,o:Bacillariophytina,f:Bacillariophyceae,g:Cylindrotheca,s:Cylindrotheca_closterium
DQ093366.1.1806	tax=d:Eukaryota,k:Stramenopiles,p:Ochrophyta,c:Diatomea,o:Bacillariophytina,f:Mediophyceae,g:Thalassiosira,s:Thalassiosira_minima
DQ093367.1.1805	tax=d:Eukaryota,k:Stramenopiles,p:Ochrophyta,c:Diatomea,o:Bacillariophytina,f:Mediophyceae,g:Thalassiosira,s:Thalassiosira_pseudonana
L42529.1.1805	tax=d:Eukaryota,k:Stramenopiles,p:Ochrophyta,c:Raphidophyceae,o:Chattonellales,f:Chattonellaceae,g:Heterosigma,s:Heterosigma_akashiwo
DQ093371.1.1801	tax=d:Eukaryota,k:Stramenopiles,p:Ochrophyta,c:Diatomea,o:Bacillariophytina,f:Mediophyceae,g:Cyclotella,s:Cyclotella_meneghiniana
LC054932.1.1766	tax=d:Eukaryota,k:Alveolata,p:Dinoflagellata,c:Dinophyceae,o:Peridiniales,f:Heterocapsaceae,g:Heterocapsa,s:Heterocapsa_circularisquama
LC054954.1.1856	tax=d:Eukaryota,k:Stramenopiles,p:Ochrophyta,c:Diatomea,o:Coscinodiscophytina,f:Fragilariales,s:Cylindrotheca_closterium
LC056070.1.1761	tax=d:Eukaryota,k:Alveolata,p:Dinoflagellata,c:Dinophyceae,o:Gonyaulacales,f:Pyrocystaceae,g:Alexandrium,s:Alexandrium_hiranoi
EU780638.1.1772	tax=d:Eukaryota,k:Alveolata,p:Dinoflagellata,c:Dinophyceae,o:Prorocentrales,f:Prorocentraceae,g:Prorocentrum,s:Prorocentrum_micans
EU780644.1.1747	tax=d:Eukaryota,k:Alveolata,p:Dinoflagellata,c:Dinophyceae,o:Dinophysiales,f:Dinophysiaceae,g:Dinophysis,s:Dinophysis_caudata
DQ178392.1.1775	tax=d:Eukaryota,k:Stramenopiles,p:Ochrophyta,c:Diatomea,o:Bacillariophytina,f:Bacillariophyceae,g:Cylindrotheca,s:Cylindrotheca_closterium
DQ178393.1.1775	tax=d:Eukaryota,k:Stramenopiles,p:Ochrophyta,c:Diatomea,o:Bacillariophytina,f:Bacillariophyceae,g:Cylindrotheca,s:Cylindrotheca_closterium
DQ178394.1.1775	tax=d:Eukaryota,k:Stramenopiles,p:Ochrophyta,c:Diatomea,o:Bacillariophytina,f:Bacillariophyceae,g:Cylindrotheca,s:Cylindrotheca_closterium
KM068039.1.1259	tax=d:Eukaryota,k:Chloroplastida,p:Chlorophyta,c:Chlorophyceae,o:Chlamydomonadales,f:Dunaliellaceae,g:Dunaliella,s:Dunaliella_salina
DQ191680.1.2121	tax=d:Eukaryota,k:Stramenopiles,p:Ochrophyta,c:Raphidophyceae,o:Chattonellales,f:Chattonellaceae,g:Chattonella,s:Chattonella_subsalsa
DQ191681.1.2105	tax=d:Eukaryota,k:Stramenopiles,p:Ochrophyta,c:Raphidophyceae,o:Chattonellales,f:Chattonellaceae,g:Heterosigma,s:Heterosigma_akashiwo
EU805590.1.1725	tax=d:Eukaryota,k:Alveolata,p:Dinoflagellata,c:Dinophyceae,o:Gonyaulacales,f:Gonyaulacaceae,g:Gonyaulax,s:Gonyaulax_spinifera
KM091275.1.1658	tax=d:Eukaryota,k:Alveolata,p:Dinoflagellata,c:Dinophyceae,o:Gonyaulacales,f:Pyrocystaceae,g:Alexandrium,s:Alexandrium_catenella
KM091276.1.1659	tax=d:Eukaryota,k:Alveolata,p:Dinoflagellata,c:Dinophyceae,o:Gonyaulacales,f:Pyrocystaceae,g:Alexandrium,s:Alexandrium_catenella
KM203108.1.1711	tax=d:Eukaryota,k:Stramenopiles,p:Ochrophyta,c:Diatomea,o:Bacillariophytina,f:Mediophyceae,g:Cyclotella,s:Cyclotella_meneghiniana
KM203109.1.1700	tax=d:Eukaryota,k:Stramenopiles,p:Ochrophyta,c:Diatomea,o:Bacillariophytina,f:Mediophyceae,g:Cyclotella,s:Cyclotella_meneghiniana
DQ217789.1.1739	tax=d:Eukaryota,k:Alveolata,p:Dinoflagellata,c:Dinophyceae,o:Gonyaulacales,f:Pyrocystaceae,g:Protoceratium,s:Protoceratium_reticulatum
DQ238043.1.1803	tax=d:Eukaryota,k:Alveolata,p:Dinoflagellata,c:Dinophyceae,o:Prorocentrales,f:Prorocentraceae,g:Prorocentrum,s:Prorocentrum_leve
FJ160588.1.1680	tax=d:Eukaryota,k:Alveolata,p:Dinoflagellata,c:Dinophyceae,o:Prorocentrales,f:Prorocentraceae,g:Prorocentrum,s:Prorocentrum_leve
FJ489617.1.1692	tax=d:Eukaryota,k:Alveolata,p:Dinoflagellata,c:Dinophyceae,o:Prorocentrales,f:Prorocentraceae,g:Prorocentrum,s:Prorocentrum_leve
KM272970.1.1551	tax=d:Eukaryota,k:Alveolata,p:Dinoflagellata,c:Dinophyceae,o:Gonyaulacales,f:Pyrocystaceae,g:Gambierdiscus,s:Gambierdiscus_carpenteri
EF202908.1.1719	tax=d:Eukaryota,k:Alveolata,p:Dinoflagellata,c:Dinophyceae,o:Gonyaulacales,f:Pyrocystaceae,g:Gambierdiscus,s:Gambierdiscus_carpenteri
EF202911.1.1719	tax=d:Eukaryota,k:Alveolata,p:Dinoflagellata,c:Dinophyceae,o:Gonyaulacales,f:Pyrocystaceae,g:Gambierdiscus,s:Gambierdiscus_carpenteri
EF202984.1.1720	tax=d:Eukaryota,k:Alveolata,p:Dinoflagellata,c:Dinophyceae,o:Gonyaulacales,f:Pyrocystaceae,g:Gambierdiscus,s:Gambierdiscus_carpenteri
EF202910.1.1720	tax=d:Eukaryota,k:Alveolata,p:Dinoflagellata,c:Dinophyceae,o:Gonyaulacales,f:Pyrocystaceae,g:Gambierdiscus,s:Gambierdiscus_carpenteri
EF202909.1.1720	tax=d:Eukaryota,k:Alveolata,p:Dinoflagellata,c:Dinophyceae,o:Gonyaulacales,f:Pyrocystaceae,g:Gambierdiscus,s:Gambierdiscus_carpenteri
EF202912.1.1720	tax=d:Eukaryota,k:Alveolata,p:Dinoflagellata,c:Dinophyceae,o:Gonyaulacales,f:Pyrocystaceae,g:Gambierdiscus,s:Gambierdiscus_carpenteri
EF202913.1.1720	tax=d:Eukaryota,k:Alveolata,p:Dinoflagellata,c:Dinophyceae,o:Gonyaulacales,f:Pyrocystaceae,g:Gambierdiscus,s:Gambierdiscus_carpenteri
KM386874.1.1640	tax=d:Eukaryota,k:Stramenopiles,p:Ochrophyta,c:Diatomea,o:Bacillariophytina,f:Bacillariophyceae,g:Pseudo-nitzschia,s:Pseudo-nitzschia_brasiliana
JX262491.1.1761	tax=d:Eukaryota,k:Alveolata,p:Dinoflagellata,c:Dinophyceae,o:Peridiniales,f:Amphidomataceae,g:Azadinium,s:Azadinium_spinosum
AB001287.1.1741	tax=d:Eukaryota,k:Stramenopiles,p:Ochrophyta,c:Raphidophyceae,o:Chattonellales,f:Chattonellaceae,g:Heterosigma,s:Heterosigma_akashiwo
JX413558.1.1637	tax=d:Eukaryota,k:Stramenopiles,p:Ochrophyta,c:Diatomea,o:Coscinodiscophytina,f:Rhizosolenids,g:Leptocylindrus,s:Leptocylindrus_danicus
AB073117.1.1749	tax=d:Eukaryota,k:Alveolata,p:Dinoflagellata,c:Dinophyceae,o:Dinophysiales,f:Dinophysiaceae,g:Dinophysis,s:Dinophysis_acuminata
AB073118.1.1749	tax=d:Eukaryota,k:Alveolata,p:Dinoflagellata,c:Dinophyceae,o:Dinophysiales,f:Dinophysiaceae,g:Dinophysis,s:Dinophysis_fortii
AB073119.1.1749	tax=d:Eukaryota,k:Alveolata,p:Dinoflagellata,c:Dinophyceae,o:Dinophysiales,f:Dinophysiaceae,g:Dinophysis,s:Dinophysis_norvegica
AB088280.1.1801	tax=d:Eukaryota,k:Alveolata,p:Dinoflagellata,c:Dinophyceae,o:Gonyaulacales,f:Pyrocystaceae,g:Alexandrium,s:Alexandrium_catenella
AB088281.1.1801	tax=d:Eukaryota,k:Alveolata,p:Dinoflagellata,c:Dinophyceae,o:Gonyaulacales,f:Pyrocystaceae,g:Alexandrium,s:Alexandrium_catenella
AB088282.1.1802	tax=d:Eukaryota,k:Alveolata,p:Dinoflagellata,c:Dinophyceae,o:Gonyaulacales,f:Pyrocystaceae,g:Alexandrium,s:Alexandrium_affine
AB088283.1.1801	tax=d:Eukaryota,k:Alveolata,p:Dinoflagellata,c:Dinophyceae,o:Gonyaulacales,f:Pyrocystaceae,g:Alexandrium,s:Alexandrium_catenella
AB088284.1.1801	tax=d:Eukaryota,k:Alveolata,p:Dinoflagellata,c:Dinophyceae,o:Gonyaulacales,f:Pyrocystaceae,g:Alexandrium,s:Alexandrium_catenella
AB088285.1.1801	tax=d:Eukaryota,k:Alveolata,p:Dinoflagellata,c:Dinophyceae,o:Gonyaulacales,f:Pyrocystaceae,g:Alexandrium,s:Alexandrium_catenella
AB088286.1.1801	tax=d:Eukaryota,k:Alveolata,p:Dinoflagellata,c:Dinophyceae,o:Gonyaulacales,f:Pyrocystaceae,g:Alexandrium,s:Alexandrium_catenella
AB088287.1.1801	tax=d:Eukaryota,k:Alveolata,p:Dinoflagellata,c:Dinophyceae,o:Gonyaulacales,f:Pyrocystaceae,g:Alexandrium,s:Alexandrium_catenella
AB088288.1.1801	tax=d:Eukaryota,k:Alveolata,p:Dinoflagellata,c:Dinophyceae,o:Gonyaulacales,f:Pyrocystaceae,g:Alexandrium,s:Alexandrium_catenella
AB088289.1.1801	tax=d:Eukaryota,k:Alveolata,p:Dinoflagellata,c:Dinophyceae,o:Gonyaulacales,f:Pyrocystaceae,g:Alexandrium,s:Alexandrium_catenella
AB088291.1.1800	tax=d:Eukaryota,k:Alveolata,p:Dinoflagellata,c:Dinophyceae,o:Gonyaulacales,f:Pyrocystaceae,g:Alexandrium,s:Alexandrium_tamarense
AB088292.1.1800	tax=d:Eukaryota,k:Alveolata,p:Dinoflagellata,c:Dinophyceae,o:Gonyaulacales,f:Pyrocystaceae,g:Alexandrium,s:Alexandrium_tamarense
AB088293.1.1800	tax=d:Eukaryota,k:Alveolata,p:Dinoflagellata,c:Dinophyceae,o:Gonyaulacales,f:Pyrocystaceae,g:Alexandrium,s:Alexandrium_tamarense
AB088294.1.1799	tax=d:Eukaryota,k:Alveolata,p:Dinoflagellata,c:Dinophyceae,o:Gonyaulacales,f:Pyrocystaceae,g:Alexandrium,s:Alexandrium_tamarense
AB088295.1.1800	tax=d:Eukaryota,k:Alveolata,p:Dinoflagellata,c:Dinophyceae,o:Gonyaulacales,f:Pyrocystaceae,g:Alexandrium,s:Alexandrium_tamarense
AB088296.1.1800	tax=d:Eukaryota,k:Alveolata,p:Dinoflagellata,c:Dinophyceae,o:Gonyaulacales,f:Pyrocystaceae,g:Alexandrium,s:Alexandrium_tamarense
AB088297.1.1800	tax=d:Eukaryota,k:Alveolata,p:Dinoflagellata,c:Dinophyceae,o:Gonyaulacales,f:Pyrocystaceae,g:Alexandrium,s:Alexandrium_tamarense
AB088298.1.1804	tax=d:Eukaryota,k:Alveolata,p:Dinoflagellata,c:Dinophyceae,o:Gonyaulacales,f:Pyrocystaceae,g:Alexandrium,s:Alexandrium_insuetum
AB088299.1.1800	tax=d:Eukaryota,k:Alveolata,p:Dinoflagellata,c:Dinophyceae,o:Gonyaulacales,f:Pyrocystaceae,g:Alexandrium,s:Alexandrium_tamarense
AB088300.1.1798	tax=d:Eukaryota,k:Alveolata,p:Dinoflagellata,c:Dinophyceae,o:Gonyaulacales,f:Pyrocystaceae,g:Alexandrium,s:Alexandrium_tamarense
AB088301.1.1800	tax=d:Eukaryota,k:Alveolata,p:Dinoflagellata,c:Dinophyceae,o:Gonyaulacales,f:Pyrocystaceae,g:Alexandrium,s:Alexandrium_tamarense
AB088303.1.1800	tax=d:Eukaryota,k:Alveolata,p:Dinoflagellata,c:Dinophyceae,o:Gonyaulacales,f:Pyrocystaceae,g:Alexandrium,s:Alexandrium_tamarense
AB088304.1.1800	tax=d:Eukaryota,k:Alveolata,p:Dinoflagellata,c:Dinophyceae,o:Gonyaulacales,f:Pyrocystaceae,g:Alexandrium,s:Alexandrium_tamarense
AB088305.1.1802	tax=d:Eukaryota,k:Alveolata,p:Dinoflagellata,c:Dinophyceae,o:Gonyaulacales,f:Pyrocystaceae,g:Alexandrium,s:Alexandrium_tamarense
AB088306.1.1799	tax=d:Eukaryota,k:Alveolata,p:Dinoflagellata,c:Dinophyceae,o:Gonyaulacales,f:Pyrocystaceae,g:Alexandrium,s:Alexandrium_tamarense
AB088307.1.1800	tax=d:Eukaryota,k:Alveolata,p:Dinoflagellata,c:Dinophyceae,o:Gonyaulacales,f:Pyrocystaceae,g:Alexandrium,s:Alexandrium_tamarense
AB088308.1.1798	tax=d:Eukaryota,k:Alveolata,p:Dinoflagellata,c:Dinophyceae,o:Gonyaulacales,f:Pyrocystaceae,g:Alexandrium,s:Alexandrium_tamarense
AB088309.1.1800	tax=d:Eukaryota,k:Alveolata,p:Dinoflagellata,c:Dinophyceae,o:Gonyaulacales,f:Pyrocystaceae,g:Alexandrium,s:Alexandrium_tamarense
AB088310.1.1800	tax=d:Eukaryota,k:Alveolata,p:Dinoflagellata,c:Dinophyceae,o:Gonyaulacales,f:Pyrocystaceae,g:Alexandrium,s:Alexandrium_tamarense
AB088311.1.1800	tax=d:Eukaryota,k:Alveolata,p:Dinoflagellata,c:Dinophyceae,o:Gonyaulacales,f:Pyrocystaceae,g:Alexandrium,s:Alexandrium_tamarense
AB088312.1.1798	tax=d:Eukaryota,k:Alveolata,p:Dinoflagellata,c:Dinophyceae,o:Gonyaulacales,f:Pyrocystaceae,g:Alexandrium,s:Alexandrium_tamarense
AB088313.1.1800	tax=d:Eukaryota,k:Alveolata,p:Dinoflagellata,c:Dinophyceae,o:Gonyaulacales,f:Pyrocystaceae,g:Alexandrium,s:Alexandrium_tamarense
AB088314.1.1798	tax=d:Eukaryota,k:Alveolata,p:Dinoflagellata,c:Dinophyceae,o:Gonyaulacales,f:Pyrocystaceae,g:Alexandrium,s:Alexandrium_tamarense
AB088326.1.1800	tax=d:Eukaryota,k:Alveolata,p:Dinoflagellata,c:Dinophyceae,o:Gonyaulacales,f:Pyrocystaceae,g:Alexandrium,s:Alexandrium_tamarense
AB088327.1.1800	tax=d:Eukaryota,k:Alveolata,p:Dinoflagellata,c:Dinophyceae,o:Gonyaulacales,f:Pyrocystaceae,g:Alexandrium,s:Alexandrium_tamarense
AB088328.1.1800	tax=d:Eukaryota,k:Alveolata,p:Dinoflagellata,c:Dinophyceae,o:Gonyaulacales,f:Pyrocystaceae,g:Alexandrium,s:Alexandrium_tamarense
AB088329.1.1800	tax=d:Eukaryota,k:Alveolata,p:Dinoflagellata,c:Dinophyceae,o:Gonyaulacales,f:Pyrocystaceae,g:Alexandrium,s:Alexandrium_tamarense
AB088330.1.1798	tax=d:Eukaryota,k:Alveolata,p:Dinoflagellata,c:Dinophyceae,o:Gonyaulacales,f:Pyrocystaceae,g:Alexandrium,s:Alexandrium_tamarense
AB088331.1.1801	tax=d:Eukaryota,k:Alveolata,p:Dinoflagellata,c:Dinophyceae,o:Gonyaulacales,f:Pyrocystaceae,g:Alexandrium,s:Alexandrium_tamarense
AB088332.1.1798	tax=d:Eukaryota,k:Alveolata,p:Dinoflagellata,c:Dinophyceae,o:Gonyaulacales,f:Pyrocystaceae,g:Alexandrium,s:Alexandrium_tamarense
AB088333.1.1800	tax=d:Eukaryota,k:Alveolata,p:Dinoflagellata,c:Dinophyceae,o:Gonyaulacales,f:Pyrocystaceae,g:Alexandrium,s:Alexandrium_tamarense
AB088334.1.1801	tax=d:Eukaryota,k:Alveolata,p:Dinoflagellata,c:Dinophyceae,o:Gonyaulacales,f:Pyrocystaceae,g:Alexandrium,s:Alexandrium_catenella
AB088335.1.1801	tax=d:Eukaryota,k:Alveolata,p:Dinoflagellata,c:Dinophyceae,o:Gonyaulacales,f:Pyrocystaceae,g:Alexandrium,s:Alexandrium_catenella
AB096710.1.1762	tax=d:Eukaryota,k:Stramenopiles,p:Ochrophyta,c:Dictyochophyceae,o:Dictyochales,f:Dictyochaceae,g:Dictyocha,s:Dictyocha_fibula
JN599166.1.1795	tax=d:Eukaryota,k:Stramenopiles,p:Ochrophyta,c:Diatomea,o:Bacillariophytina,f:Bacillariophyceae,g:Pseudo-nitzschia,s:Pseudo-nitzschia_australis
JN615412.1.1457	tax=d:Eukaryota,k:Alveolata,p:Dinoflagellata,c:Dinophyceae,o:Peridiniphycidae,f:Gonyaulacales,g:Amphidoma,s:Amphidoma_languida
AB181888.1.1758	tax=d:Eukaryota,k:Alveolata,p:Dinoflagellata,c:Dinophyceae,o:Peridiniphycidae,f:Peridiniales,g:Protoperidinium,s:Protoperidinium_crassipes
AB181889.1.1653	tax=d:Eukaryota,k:Alveolata,p:Dinoflagellata,c:Dinophyceae,o:Peridiniphycidae,f:Peridiniales,g:Protoperidinium,s:Protoperidinium_crassipes
AB183609.1.1757	tax=d:Eukaryota,k:Stramenopiles,p:Ochrophyta,c:Raphidophyceae,o:Chattonellales,f:Chattonellaceae,g:Heterosigma,s:Heterosigma_akashiwo
AB183666.1.1757	tax=d:Eukaryota,k:Stramenopiles,p:Ochrophyta,c:Raphidophyceae,o:Chattonellales,f:Chattonellaceae,g:Heterosigma,s:Heterosigma_akashiwo
AB183667.1.1763	tax=d:Eukaryota,k:Stramenopiles,p:Ochrophyta,c:Raphidophyceae,o:Chattonellales,f:Chattonellaceae,g:Heterosigma,s:Heterosigma_akashiwo
AB183670.1.1754	tax=d:Eukaryota,k:Alveolata,p:Dinoflagellata,c:Dinophyceae,o:Peridiniales,f:Heterocapsaceae,g:Heterocapsa,s:Heterocapsa_triquetra
AB183672.1.1754	tax=d:Eukaryota,k:Alveolata,p:Dinoflagellata,c:Dinophyceae,o:Gymnodiniphycidae,f:Gymnodiniaceae,g:Akashiwo,s:Akashiwo_sanguinea
AB183673.1.1754	tax=d:Eukaryota,k:Alveolata,p:Dinoflagellata,c:Dinophyceae,o:Prorocentrales,f:Prorocentraceae,g:Prorocentrum,s:Prorocentrum_triestinum
AB189773.1.1747	tax=d:Eukaryota,k:Alveolata,p:Dinoflagellata,c:Dinophyceae,o:Prorocentrales,f:Prorocentraceae,g:Prorocentrum,s:Prorocentrum_lima
AB189774.1.1746	tax=d:Eukaryota,k:Alveolata,p:Dinoflagellata,c:Dinophyceae,o:Prorocentrales,f:Prorocentraceae,g:Prorocentrum,s:Prorocentrum_lima
AB189775.1.1746	tax=d:Eukaryota,k:Alveolata,p:Dinoflagellata,c:Dinophyceae,o:Prorocentrales,f:Prorocentraceae,g:Prorocentrum,s:Prorocentrum_lima
AB189776.1.1746	tax=d:Eukaryota,k:Alveolata,p:Dinoflagellata,c:Dinophyceae,o:Prorocentrales,f:Prorocentraceae,g:Prorocentrum,s:Prorocentrum_lima
AB189777.1.1746	tax=d:Eukaryota,k:Alveolata,p:Dinoflagellata,c:Dinophyceae,o:Prorocentrales,f:Prorocentraceae,g:Prorocentrum,s:Prorocentrum_lima
AB189778.1.1746	tax=d:Eukaryota,k:Alveolata,p:Dinoflagellata,c:Dinophyceae,o:Prorocentrales,f:Prorocentraceae,g:Prorocentrum,s:Prorocentrum_lima
AB189779.1.1746	tax=d:Eukaryota,k:Alveolata,p:Dinoflagellata,c:Dinophyceae,o:Prorocentrales,f:Prorocentraceae,g:Prorocentrum,s:Prorocentrum_lima
AB189780.1.1746	tax=d:Eukaryota,k:Alveolata,p:Dinoflagellata,c:Dinophyceae,o:Prorocentrales,f:Prorocentraceae,g:Prorocentrum,s:Prorocentrum_lima
JX559885.1.1796	tax=d:Eukaryota,k:Alveolata,p:Dinoflagellata,c:Dinophyceae,o:Peridiniales,f:Amphidomataceae,g:Azadinium,s:Azadinium_spinosum
AB217626.1.1818	tax=d:Eukaryota,k:Stramenopiles,p:Ochrophyta,c:Raphidophyceae,o:Chattonellales,f:Chattonellaceae,g:Chattonella,s:Chattonella_marina_var._antiqua
AB217627.1.1818	tax=d:Eukaryota,k:Stramenopiles,p:Ochrophyta,c:Raphidophyceae,o:Chattonellales,f:Chattonellaceae,g:Chattonella,s:Chattonella_marina
AB217628.1.1818	tax=d:Eukaryota,k:Stramenopiles,p:Ochrophyta,c:Raphidophyceae,o:Chattonellales,f:Chattonellaceae,g:Chattonella,s:Chattonella_marina_var._ovata
AB217629.1.1814	tax=d:Eukaryota,k:Stramenopiles,p:Ochrophyta,c:Dictyochophyceae,:Florenciellales,f:Florenciellales_incertae_sediso,g:Pseudochattonella,s:Pseudochattonella_verruculosa
AB217630.1.1814	tax=d:Eukaryota,k:Stramenopiles,p:Ochrophyta,c:Dictyochophyceae,:Florenciellales,f:Florenciellales_incertae_sediso,g:Pseudochattonella,s:Pseudochattonella_verruculosa
AB217869.1.1806	tax=d:Eukaryota,k:Stramenopiles,p:Ochrophyta,c:Raphidophyceae,o:Chattonellales,f:Chattonellaceae,g:Heterosigma,s:Heterosigma_akashiwo
AB232670.1.1785	tax=d:Eukaryota,k:Alveolata,p:Dinoflagellata,c:Dinophyceae,o:Gymnodiniphycidae,f:Gymnodiniaceae,g:Akashiwo,s:Akashiwo_sanguinea
JN676163.1.1781	tax=d:Eukaryota,k:Stramenopiles,p:Ochrophyta,c:Diatomea,o:Bacillariophytina,f:Mediophyceae,g:Skeletonema,s:Skeletonema_costatum
JN680857.1.1788	tax=d:Eukaryota,k:Alveolata,p:Dinoflagellata,c:Dinophyceae,o:Peridiniales,f:Amphidomataceae,g:Azadinium,s:Azadinium_spinosum
M14649.1.1801	tax=d:Eukaryota,k:Alveolata,p:Dinoflagellata,c:Dinophyceae,o:Prorocentrales,f:Prorocentraceae,g:Prorocentrum,s:Prorocentrum_micans
AB246744.1.1758	tax=d:Eukaryota,k:Alveolata,p:Dinoflagellata,c:Dinophyceae,o:Peridiniphycidae,f:Peridiniales,g:Blixaea,s:Blixaea_quinquecornis
M54988.1.1798	tax=d:Eukaryota,k:Stramenopiles,p:Ochrophyta,c:Diatomea,o:Bacillariophytina,f:Mediophyceae,g:Skeletonema,s:Skeletonema_costatum
M84320.1.2177	tax=d:Eukaryota,k:Chloroplastida,p:Chlorophyta,c:Chlorophyceae,o:Chlamydomonadales,f:Dunaliellaceae,g:Dunaliella,s:Dunaliella_salina
M87326.28.1761	tax=d:Eukaryota,k:Stramenopiles,p:Ochrophyta,c:Diatomea,o:Bacillariophytina,f:Bacillariophyceae,g:Cylindrotheca,s:Cylindrotheca_closterium
AB261515.1.1759	tax=d:Eukaryota,k:Alveolata,p:Dinoflagellata,c:Dinophyceae,o:Peridiniphycidae,f:Peridiniales,g:Protoperidinium,s:Protoperidinium_crassipes
U14385.1.1818	tax=d:Eukaryota,k:Stramenopiles,p:Ochrophyta,c:Dictyochophyceae,o:Dictyochales,f:Dictyochaceae,g:Dictyocha,s:Dictyocha_speculum
JN717139.1.1730	tax=d:Eukaryota,k:Alveolata,p:Dinoflagellata,c:Dinophyceae,o:Gymnodiniphycidae,f:Amphidiniaceae,g:Amphidinium,s:Amphidinium_carterae
JN717143.1.1747	tax=d:Eukaryota,k:Alveolata,p:Dinoflagellata,c:Dinophyceae,o:Prorocentrales,f:Prorocentraceae,g:Prorocentrum,s:Prorocentrum_lima
JN717145.1.1748	tax=d:Eukaryota,k:Alveolata,p:Dinoflagellata,c:Dinophyceae,o:Prorocentrales,f:Prorocentraceae,g:Prorocentrum,s:Prorocentrum_micans
U18240.1.1772	tax=d:Eukaryota,k:Stramenopiles,p:Ochrophyta,c:Diatomea,o:Bacillariophytina,f:Bacillariophyceae,g:Pseudo-nitzschia,s:Pseudo-nitzschia_pungens
U18241.1.1773	tax=d:Eukaryota,k:Stramenopiles,p:Ochrophyta,c:Diatomea,o:Bacillariophytina,f:Bacillariophyceae,g:Pseudo-nitzschia,s:Pseudo-nitzschia_multiseries
JX660986.1.1638	tax=d:Eukaryota,k:Chromista,p:Haptophyta,c:Prymnesiophyceae,o:Phaeocystales,f:Phaeocystaceae,g:Phaeocystis,s:Phaeocystis_globosa
JX660987.1.1638	tax=d:Eukaryota,k:Chromista,p:Haptophyta,c:Prymnesiophyceae,o:Phaeocystales,f:Phaeocystaceae,g:Phaeocystis,s:Phaeocystis_globosa
JX660988.1.1650	tax=d:Eukaryota,k:Chromista,p:Haptophyta,c:Prymnesiophyceae,o:Phaeocystales,f:Phaeocystaceae,g:Phaeocystis,s:Phaeocystis_globosa
JX660994.1.1636	tax=d:Eukaryota,k:Chromista,p:Haptophyta,c:Prymnesiophyceae,o:Phaeocystales,f:Phaeocystaceae,g:Phaeocystis,s:Phaeocystis_globosa
AB265962.1.1756	tax=d:Eukaryota,k:Alveolata,p:Dinoflagellata,c:Dinophyceae,o:Gymnodiniales,f:Gymnodiniaceae,g:Gymnodinium,s:Gymnodinium_catenatum
U27498.1.1798	tax=d:Eukaryota,k:Alveolata,p:Dinoflagellata,c:Dinophyceae,o:Gonyaulacales,f:Pyrocystaceae,g:Alexandrium,s:Alexandrium_margalefii
U27499.1.1800	tax=d:Eukaryota,k:Alveolata,p:Dinoflagellata,c:Dinophyceae,o:Gonyaulacales,f:Pyrocystaceae,g:Alexandrium,s:Alexandrium_minutum
U27500.1.1800	tax=d:Eukaryota,k:Alveolata,p:Dinoflagellata,c:Dinophyceae,o:Gonyaulacales,f:Pyrocystaceae,g:Alexandrium,s:Alexandrium_ostenfeldii
U40257.1.1813	tax=d:Eukaryota,k:Stramenopiles,p:Ochrophyta,c:Pelagophyceae,o:Pelagomonadales,f:Pelagomonadaceae,g:Aureococcus,s:Aureococcus_anophagefferens
U40258.1.2236	tax=d:Eukaryota,k:Stramenopiles,p:Ochrophyta,c:Pelagophyceae,o:Sarcinochrysidales,f:Sarcinochrysidaceae,g:Aureoumbra,s:Aureoumbra_lagunensis
U40923.1.1784	tax=d:Eukaryota,k:Chromista,p:Haptophyta,c:Coccolithophyceae,o:Prymnesiales,f:Prymnesiaceae,g:Prymnesium,s:Prymnesium_calathiferum
AB288380.1.1747	tax=d:Eukaryota,k:Alveolata,p:Dinoflagellata,c:Dinophyceae,o:Gymnodiniales,f:Gymnodiniaceae,g:Margalefidinium,s:Margalefidinium_fulvescens
U41085.1.1798	tax=d:Eukaryota,k:Alveolata,p:Dinoflagellata,c:Dinophyceae,o:Gymnodiniphycidae,f:Gymnodiniaceae,g:Akashiwo,s:Akashiwo_sanguinea
AB288381.1.1747	tax=d:Eukaryota,k:Alveolata,p:Dinoflagellata,c:Dinophyceae,o:Gymnodiniales,f:Gymnodiniaceae,g:Margalefidinium,s:Margalefidinium_fulvescens
U41086.1.1797	tax=d:Eukaryota,k:Alveolata,p:Dinoflagellata,c:Dinophyceae,o:Gymnodiniphycidae,f:Suessiaceae,g:Protodinium,s:Protodinium_simplex
U41649.1.1805	tax=d:Eukaryota,k:Stramenopiles,p:Ochrophyta,c:Raphidophyceae,o:Chattonellales,f:Chattonellaceae,g:Chattonella,s:Chattonella_subsalsa
U41650.1.1798	tax=d:Eukaryota,k:Stramenopiles,p:Ochrophyta,c:Raphidophyceae,o:Chattonellales,f:Chattonellaceae,g:Heterosigma,s:Heterosigma_akashiwo
AM491001.1.1723	tax=d:Eukaryota,k:Chromista,p:Haptophyta,c:Coccolithophyceae,o:Prymnesiales,f:Prymnesiaceae,g:Prymnesium,s:Prymnesium_zebrinum
AM491005.1.1723	tax=d:Eukaryota,k:Chromista,p:Haptophyta,c:Coccolithophyceae,o:Prymnesiales,f:Prymnesiaceae,g:Prymnesium,s:Prymnesium_faveolatum
AM491008.1.1789	tax=d:Eukaryota,k:Chromista,p:Haptophyta,c:Coccolithophyceae,o:Prymnesiales,f:Prymnesiaceae,g:Prymnesium,s:Prymnesium_calathiferum
AM491017.1.1785	tax=d:Eukaryota,k:Chromista,p:Haptophyta,c:Prymnesiophyceae,o:Prymnesiales,f:Chrysochromulinaceae,g:Chrysochromulina,s:Chrysochromulina_leadbeateri
AB366002.1.1740	tax=d:Eukaryota,k:Alveolata,p:Dinoflagellata,c:Dinophyceae,o:Dinophysiales,f:Dinophysiaceae,g:Dinophysis,s:Dinophysis_infundibulum
AM494500.1.1802	tax=d:Eukaryota,k:Alveolata,p:Dinoflagellata,c:Dinophyceae,o:Gymnodiniales,f:Kareniaceae,g:Karlodinium,s:Karlodinium_veneficum
AB430591.1.1788	tax=d:Eukaryota,k:Stramenopiles,p:Ochrophyta,c:Diatomea,o:Bacillariophytina,f:Mediophyceae,g:Cyclotella,s:Cyclotella_meneghiniana
X52006.22.1773	tax=d:Eukaryota,k:Stramenopiles,p:Ochrophyta,c:Diatomea,o:Bacillariophytina,f:Mediophyceae,g:Skeletonema,s:Skeletonema_costatum
X54946.1.1800	tax=d:Eukaryota,k:Alveolata,p:Dinoflagellata,c:Dinophyceae,o:Gonyaulacales,f:Pyrocystaceae,g:Alexandrium,s:Alexandrium_tamarense
AM850218.1.1599	tax=d:Eukaryota,k:Stramenopiles,p:Ochrophyta,c:Dictyochophyceae,:Florenciellales,f:Florenciellales_incertae_sediso,g:Pseudochattonella,s:Pseudochattonella_farcimen
AM850220.1.1745	tax=d:Eukaryota,k:Stramenopiles,p:Ochrophyta,c:Dictyochophyceae,:Florenciellales,f:Florenciellales_incertae_sediso,g:Pseudochattonella,s:Pseudochattonella_farcimen
AM850221.1.1745	tax=d:Eukaryota,k:Stramenopiles,p:Ochrophyta,c:Dictyochophyceae,:Florenciellales,f:Florenciellales_incertae_sediso,g:Pseudochattonella,s:Pseudochattonella_verruculosa
AB471786.1.1706	tax=d:Eukaryota,k:Chromista,p:Cryptophyta,c:Cryptophyceae,o:Pyrenomonadales,f:Geminigeraceae,g:Teleaulax,s:Teleaulax_acuta
JN934669.1.1631	tax=d:Eukaryota,k:Stramenopiles,p:Ochrophyta,c:Diatomea,o:Bacillariophytina,f:Mediophyceae,g:Thalassiosira,s:Thalassiosira_rotula
JN934676.1.1634	tax=d:Eukaryota,k:Stramenopiles,p:Ochrophyta,c:Diatomea,o:Bacillariophytina,f:Mediophyceae,g:Thalassiosira,s:Thalassiosira_minima
X77475.1.1803	tax=d:Eukaryota,k:Chromista,p:Haptophyta,c:Prymnesiophyceae,o:Phaeocystales,f:Phaeocystaceae,g:Phaeocystis,s:Phaeocystis_pouchetii
X77476.1.1803	tax=d:Eukaryota,k:Chromista,p:Haptophyta,c:Prymnesiophyceae,o:Phaeocystales,f:Phaeocystaceae,g:Phaeocystis,s:Phaeocystis_globosa
X77701.1.1795	tax=d:Eukaryota,k:Stramenopiles,p:Ochrophyta,c:Diatomea,o:Bacillariophytina,f:Bacillariophyceae,g:Asterionellopsis,s:Asterionellopsis_glacialis
X77702.1.1782	tax=d:Eukaryota,k:Stramenopiles,p:Ochrophyta,c:Diatomea,o:Coscinodiscophytina,f:Fragilariales,g:Thalassionema,s:Thalassionema_nitzschioides
X77705.1.1811	tax=d:Eukaryota,k:Stramenopiles,p:Ochrophyta,c:Diatomea,o:Coscinodiscales,f:Coscinodiscaceae,g:Coscinodiscus,s:Coscinodiscus_radiatus
X85391.1.1799	tax=d:Eukaryota,k:Stramenopiles,p:Ochrophyta,c:Diatomea,o:Chaetocerotales,f:Chaetocerotaceae,g:Chaetoceros,s:Chaetoceros_rostratus
MG972307.1.1692	tax=d:Eukaryota,k:Stramenopiles,p:Ochrophyta,c:Diatomea,o:Chaetocerotales,f:Chaetocerotaceae,g:Chaetoceros,s:Chaetoceros_rostratus
MG972308.1.1692	tax=d:Eukaryota,k:Stramenopiles,p:Ochrophyta,c:Diatomea,o:Chaetocerotales,f:Chaetocerotaceae,g:Chaetoceros,s:Chaetoceros_rostratus
MG972309.1.1708	tax=d:Eukaryota,k:Stramenopiles,p:Ochrophyta,c:Diatomea,o:Chaetocerotales,f:Chaetocerotaceae,g:Chaetoceros,s:Chaetoceros_rostratus
MG972310.1.1703	tax=d:Eukaryota,k:Stramenopiles,p:Ochrophyta,c:Diatomea,o:Chaetocerotales,f:Chaetocerotaceae,g:Chaetoceros,s:Chaetoceros_rostratus
X85393.1.1798	tax=d:Eukaryota,k:Stramenopiles,p:Ochrophyta,c:Diatomea,o:Bacillariophytina,f:Mediophyceae,g:Skeletonema,s:Skeletonema_pseudocostatum
X85394.1.1798	tax=d:Eukaryota,k:Stramenopiles,p:Ochrophyta,c:Diatomea,o:Bacillariophytina,f:Mediophyceae,g:Skeletonema,s:Skeletonema_pseudocostatum
X85395.1.1798	tax=d:Eukaryota,k:Stramenopiles,p:Ochrophyta,c:Diatomea,o:Bacillariophytina,f:Mediophyceae,g:Skeletonema,s:Skeletonema_costatum
X85397.1.1802	tax=d:Eukaryota,k:Stramenopiles,p:Ochrophyta,c:Diatomea,o:Bacillariophytina,f:Mediophyceae,g:Thalassiosira,s:Thalassiosira_rotula
JN982970.1.1566	tax=d:Eukaryota,k:Alveolata,p:Dinoflagellata,c:Dinophyceae,o:Dinophysiales,f:Dinophysiaceae,g:Dinophysis,s:Dinophysis_miles
JN986577.1.1783	tax=d:Eukaryota,k:Alveolata,p:Dinoflagellata,c:Dinophyceae,o:Gymnodiniales,f:Kareniaceae,g:Karlodinium,s:Karlodinium_veneficum
Y16232.1.1790	tax=d:Eukaryota,k:Alveolata,p:Dinoflagellata,c:Dinophyceae,o:Prorocentrales,f:Prorocentraceae,g:Prorocentrum,s:Prorocentrum_mexicanum
Y16233.1.1790	tax=d:Eukaryota,k:Alveolata,p:Dinoflagellata,c:Dinophyceae,o:Prorocentrales,f:Prorocentraceae,g:Prorocentrum,s:Prorocentrum_panamense
Y16235.1.1786	tax=d:Eukaryota,k:Alveolata,p:Dinoflagellata,c:Dinophyceae,o:Prorocentrales,f:Prorocentraceae,g:Prorocentrum,s:Prorocentrum_lima
Y16237.1.1788	tax=d:Eukaryota,k:Alveolata,p:Dinoflagellata,c:Dinophyceae,o:Prorocentrales,f:Prorocentraceae,g:Prorocentrum,s:Prorocentrum_concavum
Y16239.1.1788	tax=d:Eukaryota,k:Alveolata,p:Dinoflagellata,c:Dinophyceae,o:Prorocentrales,f:Prorocentraceae,g:Prorocentrum,s:Prorocentrum_emarginatum
JX967270.1.1555	tax=d:Eukaryota,k:Alveolata,p:Dinoflagellata,c:Dinophyceae,o:Dinophyceae_ordo_incertae_sedis,f:Dinophyceae_familia_incertae_sedis,g:Pseudocochlodinium,s:Pseudocochlodinium_profundisulcus
JX967271.1.1718	tax=d:Eukaryota,k:Alveolata,p:Dinoflagellata,c:Dinophyceae,o:Gymnodiniales,f:Gymnodiniaceae,g:Margalefidinium,s:Margalefidinium_polykrikoides
AB538439.1.1803	tax=d:Eukaryota,k:Alveolata,p:Dinoflagellata,c:Dinophyceae,o:Gonyaulacales,f:Pyrocystaceae,g:Alexandrium,s:Alexandrium_ostenfeldii
AF462058.1.1797	tax=d:Eukaryota,k:Stramenopiles,p:Ochrophyta,c:Diatomea,o:Bacillariophytina,f:Mediophyceae,g:Thalassiosira,s:Thalassiosira_rotula
AF462059.1.1795	tax=d:Eukaryota,k:Stramenopiles,p:Ochrophyta,c:Diatomea,o:Bacillariophytina,f:Mediophyceae,g:Thalassiosira,s:Thalassiosira_rotula
AF462060.1.1789	tax=d:Eukaryota,k:Stramenopiles,p:Ochrophyta,c:Diatomea,o:Bacillariophytina,f:Mediophyceae,g:Skeletonema,s:Skeletonema_pseudocostatum
AB551248.1.1740	tax=d:Eukaryota,k:Alveolata,p:Dinoflagellata,c:Dinophyceae,o:Dinophysiales,f:Oxyphysiaceae,g:Phalacroma,s:Phalacroma_mitra
AB605799.1.1730	tax=d:Eukaryota,k:Alveolata,p:Dinoflagellata,c:Dinophyceae,o:Gonyaulacales,f:Pyrocystaceae,g:Gambierdiscus,s:Gambierdiscus_scabrosus
AB605800.1.1724	tax=d:Eukaryota,k:Alveolata,p:Dinoflagellata,c:Dinophyceae,o:Gonyaulacales,f:Pyrocystaceae,g:Gambierdiscus,s:Gambierdiscus_scabrosus
AB605801.1.1602	tax=d:Eukaryota,k:Alveolata,p:Dinoflagellata,c:Dinophyceae,o:Gonyaulacales,f:Pyrocystaceae,g:Gambierdiscus,s:Gambierdiscus_scabrosus
AB605805.1.1718	tax=d:Eukaryota,k:Alveolata,p:Dinoflagellata,c:Dinophyceae,o:Gonyaulacales,f:Pyrocystaceae,g:Gambierdiscus,s:Gambierdiscus_australes
AB605806.1.1692	tax=d:Eukaryota,k:Alveolata,p:Dinoflagellata,c:Dinophyceae,o:Gonyaulacales,f:Pyrocystaceae,g:Gambierdiscus,s:Gambierdiscus_scabrosus
AB605807.1.1692	tax=d:Eukaryota,k:Alveolata,p:Dinoflagellata,c:Dinophyceae,o:Gonyaulacales,f:Pyrocystaceae,g:Gambierdiscus,s:Gambierdiscus_scabrosus
AB605808.1.1728	tax=d:Eukaryota,k:Alveolata,p:Dinoflagellata,c:Dinophyceae,o:Gonyaulacales,f:Pyrocystaceae,g:Gambierdiscus,s:Gambierdiscus_australes
AB605809.1.1728	tax=d:Eukaryota,k:Alveolata,p:Dinoflagellata,c:Dinophyceae,o:Gonyaulacales,f:Pyrocystaceae,g:Gambierdiscus,s:Gambierdiscus_australes
AB605810.1.1718	tax=d:Eukaryota,k:Alveolata,p:Dinoflagellata,c:Dinophyceae,o:Gonyaulacales,f:Pyrocystaceae,g:Gambierdiscus,s:Gambierdiscus_australes
AB605811.1.1574	tax=d:Eukaryota,k:Alveolata,p:Dinoflagellata,c:Dinophyceae,o:Gonyaulacales,f:Pyrocystaceae,g:Gambierdiscus,s:Gambierdiscus_scabrosus
AB605812.1.1692	tax=d:Eukaryota,k:Alveolata,p:Dinoflagellata,c:Dinophyceae,o:Gonyaulacales,f:Pyrocystaceae,g:Gambierdiscus,s:Gambierdiscus_scabrosus
JQ081298.1.1767	tax=d:Eukaryota,k:Stramenopiles,p:Ochrophyta,c:Diatomea,o:Bacillariophytina,f:Bacillariophyceae,g:Halamphora,s:Halamphora_coffeiformis
JQ217339.1.1585	tax=d:Eukaryota,k:Stramenopiles,p:Ochrophyta,c:Diatomea,o:Chaetocerotales,f:Chaetocerotaceae,g:Chaetoceros,s:Chaetoceros_socialis
JQ217344.1.1624	tax=d:Eukaryota,k:Stramenopiles,p:Ochrophyta,c:Diatomea,o:Bacillariophytina,f:Mediophyceae,g:Thalassiosira,s:Thalassiosira_punctigera
JQ246506.1.1744	tax=d:Eukaryota,k:Alveolata,p:Dinoflagellata,c:Dinophyceae,o:Peridiniphycidae,f:Thoracosphaeraceae,g:Scrippsiella,s:Scrippsiella_trochoidea
JQ250796.1.1751	tax=d:Eukaryota,k:Stramenopiles,p:Ochrophyta,c:Raphidophyceae,o:Chattonellales,f:Chattonellaceae,g:Heterosigma,s:Heterosigma_akashiwo
AB686253.1.1713	tax=d:Eukaryota,k:Alveolata,p:Dinoflagellata,c:Dinophyceae,o:Gymnodiniphycidae,f:Gymnodiniaceae,g:Lepidodinium,s:Lepidodinium_chlorophorum
AB686254.1.1710	tax=d:Eukaryota,k:Alveolata,p:Dinoflagellata,c:Dinophyceae,o:Gymnodiniphycidae,f:Gymnodiniaceae,g:Lepidodinium,s:Lepidodinium_chlorophorum
AF506698.1.1787	tax=d:Eukaryota,k:Chloroplastida,p:Chlorophyta,c:Chlorophyceae,o:Chlamydomonadales,f:Dunaliellaceae,g:Dunaliella,s:Dunaliella_salina
AF508272.1.1727	tax=d:Eukaryota,k:Chromista,p:Cryptophyta,c:Cryptophyceae,o:Pyrenomonadales,f:Geminigeraceae,g:Plagioselmis,s:Plagioselmis_prolonga
AF508275.1.1724	tax=d:Eukaryota,k:Chromista,p:Cryptophyta,c:Cryptophyceae,o:Pyrenomonadales,f:Geminigeraceae,g:Teleaulax,s:Teleaulax_acuta
AB704006.1.1719	tax=d:Eukaryota,k:Alveolata,p:Dinoflagellata,c:Dinophyceae,o:Gymnodiniphycidae,f:Amphidiniaceae,g:Amphidinium,s:Amphidinium_operculatum
HQ646558.1.1522	tax=d:Eukaryota,k:Stramenopiles,p:Ochrophyta,c:Dictyochophyceae,o:Dictyochales,f:Dictyochaceae,g:Dictyocha,s:Vicicitus_globosus
AB716909.1.1768	tax=d:Eukaryota,k:Alveolata,p:Dinoflagellata,c:Dinophyceae,o:Peridiniphycidae,f:Peridiniales,g:Diplopsalopsis,s:Diplopsalis_lenticula
AB727654.1.1766	tax=d:Eukaryota,k:Alveolata,p:Dinoflagellata,c:Dinophyceae,o:Gonyaulacales,f:Pyrocystaceae,g:Protoceratium,s:Protoceratium_reticulatum
AB727655.1.1766	tax=d:Eukaryota,k:Alveolata,p:Dinoflagellata,c:Dinophyceae,o:Gonyaulacales,f:Pyrocystaceae,g:Protoceratium,s:Protoceratium_reticulatum
AB727656.1.1766	tax=d:Eukaryota,k:Alveolata,p:Dinoflagellata,c:Dinophyceae,o:Gonyaulacales,f:Pyrocystaceae,g:Protoceratium,s:Protoceratium_reticulatum
AB764229.1.1782	tax=d:Eukaryota,k:Alveolata,p:Dinoflagellata,c:Dinophyceae,o:Gonyaulacales,f:Pyrocystaceae,g:Gambierdiscus,s:Gambierdiscus_scabrosus
AB764230.1.1705	tax=d:Eukaryota,k:Alveolata,p:Dinoflagellata,c:Dinophyceae,o:Gonyaulacales,f:Pyrocystaceae,g:Gambierdiscus,s:Gambierdiscus_scabrosus
JQ315532.1.1665	tax=d:Eukaryota,k:Chloroplastida,p:Chlorophyta,c:Chlorophyceae,o:Chlamydomonadales,f:Dunaliellaceae,g:Dunaliella,s:Dunaliella_salina
AB764231.1.1697	tax=d:Eukaryota,k:Alveolata,p:Dinoflagellata,c:Dinophyceae,o:Gonyaulacales,f:Pyrocystaceae,g:Gambierdiscus,s:Gambierdiscus_scabrosus
AB764232.1.1781	tax=d:Eukaryota,k:Alveolata,p:Dinoflagellata,c:Dinophyceae,o:Gonyaulacales,f:Pyrocystaceae,g:Gambierdiscus,s:Gambierdiscus_scabrosus
AB764233.1.1781	tax=d:Eukaryota,k:Alveolata,p:Dinoflagellata,c:Dinophyceae,o:Gonyaulacales,f:Pyrocystaceae,g:Gambierdiscus,s:Gambierdiscus_scabrosus
AB764234.1.1682	tax=d:Eukaryota,k:Alveolata,p:Dinoflagellata,c:Dinophyceae,o:Gonyaulacales,f:Pyrocystaceae,g:Gambierdiscus,s:Gambierdiscus_scabrosus
AB764235.1.1783	tax=d:Eukaryota,k:Alveolata,p:Dinoflagellata,c:Dinophyceae,o:Gonyaulacales,f:Pyrocystaceae,g:Gambierdiscus,s:Gambierdiscus_scabrosus
AB764236.1.1696	tax=d:Eukaryota,k:Alveolata,p:Dinoflagellata,c:Dinophyceae,o:Gonyaulacales,f:Pyrocystaceae,g:Gambierdiscus,s:Gambierdiscus_scabrosus
AB764237.1.1696	tax=d:Eukaryota,k:Alveolata,p:Dinoflagellata,c:Dinophyceae,o:Gonyaulacales,f:Pyrocystaceae,g:Gambierdiscus,s:Gambierdiscus_scabrosus
AB764238.1.1674	tax=d:Eukaryota,k:Alveolata,p:Dinoflagellata,c:Dinophyceae,o:Gonyaulacales,f:Pyrocystaceae,g:Gambierdiscus,s:Gambierdiscus_scabrosus
AB764239.1.1682	tax=d:Eukaryota,k:Alveolata,p:Dinoflagellata,c:Dinophyceae,o:Gonyaulacales,f:Pyrocystaceae,g:Gambierdiscus,s:Gambierdiscus_scabrosus
AB764240.1.1692	tax=d:Eukaryota,k:Alveolata,p:Dinoflagellata,c:Dinophyceae,o:Gonyaulacales,f:Pyrocystaceae,g:Gambierdiscus,s:Gambierdiscus_scabrosus
AB764241.1.1782	tax=d:Eukaryota,k:Alveolata,p:Dinoflagellata,c:Dinophyceae,o:Gonyaulacales,f:Pyrocystaceae,g:Gambierdiscus,s:Gambierdiscus_scabrosus
AB764242.1.1674	tax=d:Eukaryota,k:Alveolata,p:Dinoflagellata,c:Dinophyceae,o:Gonyaulacales,f:Pyrocystaceae,g:Gambierdiscus,s:Gambierdiscus_scabrosus
AB764243.1.1781	tax=d:Eukaryota,k:Alveolata,p:Dinoflagellata,c:Dinophyceae,o:Gonyaulacales,f:Pyrocystaceae,g:Gambierdiscus,s:Gambierdiscus_scabrosus
AB764244.1.1676	tax=d:Eukaryota,k:Alveolata,p:Dinoflagellata,c:Dinophyceae,o:Gonyaulacales,f:Pyrocystaceae,g:Gambierdiscus,s:Gambierdiscus_scabrosus
AB764245.1.1675	tax=d:Eukaryota,k:Alveolata,p:Dinoflagellata,c:Dinophyceae,o:Gonyaulacales,f:Pyrocystaceae,g:Gambierdiscus,s:Gambierdiscus_scabrosus
AB764246.1.1675	tax=d:Eukaryota,k:Alveolata,p:Dinoflagellata,c:Dinophyceae,o:Gonyaulacales,f:Pyrocystaceae,g:Gambierdiscus,s:Gambierdiscus_scabrosus
AB764247.1.1781	tax=d:Eukaryota,k:Alveolata,p:Dinoflagellata,c:Dinophyceae,o:Gonyaulacales,f:Pyrocystaceae,g:Gambierdiscus,s:Gambierdiscus_scabrosus
AB764248.1.1782	tax=d:Eukaryota,k:Alveolata,p:Dinoflagellata,c:Dinophyceae,o:Gonyaulacales,f:Pyrocystaceae,g:Gambierdiscus,s:Gambierdiscus_scabrosus
AB764249.1.1697	tax=d:Eukaryota,k:Alveolata,p:Dinoflagellata,c:Dinophyceae,o:Gonyaulacales,f:Pyrocystaceae,g:Gambierdiscus,s:Gambierdiscus_scabrosus
AB764250.1.1683	tax=d:Eukaryota,k:Alveolata,p:Dinoflagellata,c:Dinophyceae,o:Gonyaulacales,f:Pyrocystaceae,g:Gambierdiscus,s:Gambierdiscus_scabrosus
AB764251.1.1676	tax=d:Eukaryota,k:Alveolata,p:Dinoflagellata,c:Dinophyceae,o:Gonyaulacales,f:Pyrocystaceae,g:Gambierdiscus,s:Gambierdiscus_scabrosus
AB764252.1.1682	tax=d:Eukaryota,k:Alveolata,p:Dinoflagellata,c:Dinophyceae,o:Gonyaulacales,f:Pyrocystaceae,g:Gambierdiscus,s:Gambierdiscus_scabrosus
AB764253.1.1673	tax=d:Eukaryota,k:Alveolata,p:Dinoflagellata,c:Dinophyceae,o:Gonyaulacales,f:Pyrocystaceae,g:Gambierdiscus,s:Gambierdiscus_scabrosus
AB764254.1.1683	tax=d:Eukaryota,k:Alveolata,p:Dinoflagellata,c:Dinophyceae,o:Gonyaulacales,f:Pyrocystaceae,g:Gambierdiscus,s:Gambierdiscus_scabrosus
AB764255.1.1782	tax=d:Eukaryota,k:Alveolata,p:Dinoflagellata,c:Dinophyceae,o:Gonyaulacales,f:Pyrocystaceae,g:Gambierdiscus,s:Gambierdiscus_scabrosus
AB764256.1.1661	tax=d:Eukaryota,k:Alveolata,p:Dinoflagellata,c:Dinophyceae,o:Gonyaulacales,f:Pyrocystaceae,g:Gambierdiscus,s:Gambierdiscus_scabrosus
AB764257.1.1780	tax=d:Eukaryota,k:Alveolata,p:Dinoflagellata,c:Dinophyceae,o:Gonyaulacales,f:Pyrocystaceae,g:Gambierdiscus,s:Gambierdiscus_scabrosus
AB764258.1.1782	tax=d:Eukaryota,k:Alveolata,p:Dinoflagellata,c:Dinophyceae,o:Gonyaulacales,f:Pyrocystaceae,g:Gambierdiscus,s:Gambierdiscus_scabrosus
AB764259.1.1676	tax=d:Eukaryota,k:Alveolata,p:Dinoflagellata,c:Dinophyceae,o:Gonyaulacales,f:Pyrocystaceae,g:Gambierdiscus,s:Gambierdiscus_scabrosus
AB764260.1.1531	tax=d:Eukaryota,k:Alveolata,p:Dinoflagellata,c:Dinophyceae,o:Gonyaulacales,f:Pyrocystaceae,g:Gambierdiscus,s:Gambierdiscus_scabrosus
AB764261.1.1684	tax=d:Eukaryota,k:Alveolata,p:Dinoflagellata,c:Dinophyceae,o:Gonyaulacales,f:Pyrocystaceae,g:Gambierdiscus,s:Gambierdiscus_scabrosus
AB764262.1.1695	tax=d:Eukaryota,k:Alveolata,p:Dinoflagellata,c:Dinophyceae,o:Gonyaulacales,f:Pyrocystaceae,g:Gambierdiscus,s:Gambierdiscus_scabrosus
AB764263.1.1668	tax=d:Eukaryota,k:Alveolata,p:Dinoflagellata,c:Dinophyceae,o:Gonyaulacales,f:Pyrocystaceae,g:Gambierdiscus,s:Gambierdiscus_scabrosus
AB764264.1.1675	tax=d:Eukaryota,k:Alveolata,p:Dinoflagellata,c:Dinophyceae,o:Gonyaulacales,f:Pyrocystaceae,g:Gambierdiscus,s:Gambierdiscus_scabrosus
AB764265.1.1682	tax=d:Eukaryota,k:Alveolata,p:Dinoflagellata,c:Dinophyceae,o:Gonyaulacales,f:Pyrocystaceae,g:Gambierdiscus,s:Gambierdiscus_scabrosus
AB764266.1.1782	tax=d:Eukaryota,k:Alveolata,p:Dinoflagellata,c:Dinophyceae,o:Gonyaulacales,f:Pyrocystaceae,g:Gambierdiscus,s:Gambierdiscus_scabrosus
AB764267.1.1721	tax=d:Eukaryota,k:Alveolata,p:Dinoflagellata,c:Dinophyceae,o:Gonyaulacales,f:Pyrocystaceae,g:Gambierdiscus,s:Gambierdiscus_scabrosus
AB764268.1.1730	tax=d:Eukaryota,k:Alveolata,p:Dinoflagellata,c:Dinophyceae,o:Gonyaulacales,f:Pyrocystaceae,g:Gambierdiscus,s:Gambierdiscus_scabrosus
AB764269.1.1729	tax=d:Eukaryota,k:Alveolata,p:Dinoflagellata,c:Dinophyceae,o:Gonyaulacales,f:Pyrocystaceae,g:Gambierdiscus,s:Gambierdiscus_scabrosus
AB764270.1.1742	tax=d:Eukaryota,k:Alveolata,p:Dinoflagellata,c:Dinophyceae,o:Gonyaulacales,f:Pyrocystaceae,g:Gambierdiscus,s:Gambierdiscus_scabrosus
AB764271.1.1744	tax=d:Eukaryota,k:Alveolata,p:Dinoflagellata,c:Dinophyceae,o:Gonyaulacales,f:Pyrocystaceae,g:Gambierdiscus,s:Gambierdiscus_scabrosus
AB764272.1.1741	tax=d:Eukaryota,k:Alveolata,p:Dinoflagellata,c:Dinophyceae,o:Gonyaulacales,f:Pyrocystaceae,g:Gambierdiscus,s:Gambierdiscus_scabrosus
AB764273.1.1742	tax=d:Eukaryota,k:Alveolata,p:Dinoflagellata,c:Dinophyceae,o:Gonyaulacales,f:Pyrocystaceae,g:Gambierdiscus,s:Gambierdiscus_scabrosus
AB764274.1.1743	tax=d:Eukaryota,k:Alveolata,p:Dinoflagellata,c:Dinophyceae,o:Gonyaulacales,f:Pyrocystaceae,g:Gambierdiscus,s:Gambierdiscus_scabrosus
AB764275.1.1742	tax=d:Eukaryota,k:Alveolata,p:Dinoflagellata,c:Dinophyceae,o:Gonyaulacales,f:Pyrocystaceae,g:Gambierdiscus,s:Gambierdiscus_scabrosus
AB764276.1.1742	tax=d:Eukaryota,k:Alveolata,p:Dinoflagellata,c:Dinophyceae,o:Gonyaulacales,f:Pyrocystaceae,g:Gambierdiscus,s:Gambierdiscus_scabrosus
AB764301.1.1777	tax=d:Eukaryota,k:Alveolata,p:Dinoflagellata,c:Dinophyceae,o:Gonyaulacales,f:Pyrocystaceae,g:Gambierdiscus,s:Gambierdiscus_australes
AB764302.1.1778	tax=d:Eukaryota,k:Alveolata,p:Dinoflagellata,c:Dinophyceae,o:Gonyaulacales,f:Pyrocystaceae,g:Gambierdiscus,s:Gambierdiscus_australes
AB764303.1.1778	tax=d:Eukaryota,k:Alveolata,p:Dinoflagellata,c:Dinophyceae,o:Gonyaulacales,f:Pyrocystaceae,g:Gambierdiscus,s:Gambierdiscus_australes
AB764304.1.1778	tax=d:Eukaryota,k:Alveolata,p:Dinoflagellata,c:Dinophyceae,o:Gonyaulacales,f:Pyrocystaceae,g:Gambierdiscus,s:Gambierdiscus_australes
AB764305.1.1778	tax=d:Eukaryota,k:Alveolata,p:Dinoflagellata,c:Dinophyceae,o:Gonyaulacales,f:Pyrocystaceae,g:Gambierdiscus,s:Gambierdiscus_australes
AB764306.1.1778	tax=d:Eukaryota,k:Alveolata,p:Dinoflagellata,c:Dinophyceae,o:Gonyaulacales,f:Pyrocystaceae,g:Gambierdiscus,s:Gambierdiscus_australes
AB764307.1.1778	tax=d:Eukaryota,k:Alveolata,p:Dinoflagellata,c:Dinophyceae,o:Gonyaulacales,f:Pyrocystaceae,g:Gambierdiscus,s:Gambierdiscus_australes
AB764308.1.1780	tax=d:Eukaryota,k:Alveolata,p:Dinoflagellata,c:Dinophyceae,o:Gonyaulacales,f:Pyrocystaceae,g:Gambierdiscus,s:Gambierdiscus_australes
JQ315664.1.1262	tax=d:Eukaryota,k:Stramenopiles,p:Ochrophyta,c:Diatomea,o:Coscinodiscophytina,f:Rhizosolenids,g:Guinardia,s:Guinardia_delicatula
JQ315665.1.1276	tax=d:Eukaryota,k:Stramenopiles,p:Ochrophyta,c:Diatomea,o:Coscinodiscophytina,f:Rhizosolenids,g:Guinardia,s:Guinardia_flaccida
JQ315666.1.1276	tax=d:Eukaryota,k:Stramenopiles,p:Ochrophyta,c:Diatomea,o:Coscinodiscophytina,f:Rhizosolenids,g:Guinardia,s:Guinardia_delicatula
JQ315779.1.2679	tax=d:Eukaryota,k:Chloroplastida,p:Chlorophyta,c:Chlorophyceae,o:Chlamydomonadales,f:Dunaliellaceae,g:Dunaliella,s:Dunaliella_salina
JQ315780.1.2692	tax=d:Eukaryota,k:Chloroplastida,p:Chlorophyta,c:Chlorophyceae,o:Chlamydomonadales,f:Dunaliellaceae,g:Dunaliella,s:Dunaliella_salina
JQ315781.1.2275	tax=d:Eukaryota,k:Chloroplastida,p:Chlorophyta,c:Chlorophyceae,o:Chlamydomonadales,f:Dunaliellaceae,g:Dunaliella,s:Dunaliella_salina
HQ710572.1.1449	tax=d:Eukaryota,k:Stramenopiles,p:Ochrophyta,c:Pelagophyceae,o:Pelagomonadales,f:Pelagomonadaceae,g:Aureococcus,s:Aureococcus_anophagefferens
HQ710573.1.1892	tax=d:Eukaryota,k:Stramenopiles,p:Ochrophyta,c:Pelagophyceae,o:Sarcinochrysidales,f:Sarcinochrysidaceae,g:Aureoumbra,s:Aureoumbra_lagunensis
HQ710574.1.1754	tax=d:Eukaryota,k:Stramenopiles,p:Ochrophyta,c:Pelagophyceae,o:Sarcinochrysidales,f:Sarcinochrysidaceae,g:Aureoumbra,s:Aureoumbra_lagunensis
HQ710582.1.1735	tax=d:Eukaryota,k:Stramenopiles,p:Ochrophyta,c:Raphidophyceae,o:Chattonellales,f:Chattonellaceae,g:Chattonella,s:Chattonella_marina
HQ710583.1.1697	tax=d:Eukaryota,k:Stramenopiles,p:Ochrophyta,c:Raphidophyceae,o:Chattonellales,f:Chattonellaceae,g:Chattonella,s:Chattonella_subsalsa
HQ710584.1.1645	tax=d:Eukaryota,k:Stramenopiles,p:Ochrophyta,c:Raphidophyceae,o:Chattonellales,f:Chattonellaceae,g:Heterosigma,s:Heterosigma_akashiwo
HQ710585.1.1637	tax=d:Eukaryota,k:Stramenopiles,p:Ochrophyta,c:Raphidophyceae,o:Chattonellales,f:Chattonellaceae,g:Heterosigma,s:Heterosigma_akashiwo
KC222325.1.1684	tax=d:Eukaryota,k:Stramenopiles,p:Ochrophyta,c:Diatomea,o:Bacillariophytina,f:Bacillariophyceae,g:Halamphora,s:Halamphora_coffeiformis
AB847417.1.1748	tax=d:Eukaryota,k:Stramenopiles,p:Ochrophyta,c:Diatomea,o:Chaetocerotales,f:Chaetocerotaceae,g:Chaetoceros,s:Chaetoceros_tenuissimus
AB847419.1.1745	tax=d:Eukaryota,k:Stramenopiles,p:Ochrophyta,c:Diatomea,o:Chaetocerotales,f:Chaetocerotaceae,g:Chaetoceros,s:Chaetoceros_debilis
AJ004866.1.1798	tax=d:Eukaryota,k:Chromista,p:Haptophyta,c:Coccolithophyceae,o:Prymnesiales,f:Prymnesiaceae,g:Prymnesium,s:Prymnesium_polylepis
JQ390504.1.1748	tax=d:Eukaryota,k:Alveolata,p:Dinoflagellata,c:Dinophyceae,o:Prorocentrales,f:Prorocentraceae,g:Prorocentrum,s:Prorocentrum_texanum
AB863027.1.1765	tax=d:Eukaryota,k:Alveolata,p:Dinoflagellata,c:Dinophyceae,o:Gymnodiniphycidae,f:Amphidiniaceae,g:Amphidinium,s:Amphidinium_gibbosum
HQ735295.1.1724	tax=d:Eukaryota,k:Chloroplastida,p:Chlorophyta,c:Chlorophyceae,o:Chlamydomonadales,f:Dunaliellaceae,g:Dunaliella,s:Dunaliella_salina
HQ735296.1.1767	tax=d:Eukaryota,k:Chloroplastida,p:Chlorophyta,c:Chlorophyceae,o:Chlamydomonadales,f:Dunaliellaceae,g:Dunaliella,s:Dunaliella_salina
HQ832504.1.1298	tax=d:Eukaryota,k:Alveolata,p:Dinoflagellata,c:Dinophyceae,o:Gymnodiniales,f:Kareniaceae,g:Karlodinium,s:Karlodinium_veneficum
JQ420077.1.1796	tax=d:Eukaryota,k:Stramenopiles,p:Ochrophyta,c:Pelagophyceae,o:Pelagomonadales,f:Pelagomonadaceae,g:Aureococcus,s:Aureococcus_anophagefferens
JQ420078.1.1796	tax=d:Eukaryota,k:Stramenopiles,p:Ochrophyta,c:Pelagophyceae,o:Pelagomonadales,f:Pelagomonadaceae,g:Aureococcus,s:Aureococcus_anophagefferens
JQ420079.1.1792	tax=d:Eukaryota,k:Stramenopiles,p:Ochrophyta,c:Pelagophyceae,o:Pelagomonadales,f:Pelagomonadaceae,g:Aureococcus,s:Aureococcus_anophagefferens
JQ420080.1.1792	tax=d:Eukaryota,k:Stramenopiles,p:Ochrophyta,c:Pelagophyceae,o:Pelagomonadales,f:Pelagomonadaceae,g:Aureococcus,s:Aureococcus_anophagefferens
JQ420081.1.1792	tax=d:Eukaryota,k:Stramenopiles,p:Ochrophyta,c:Pelagophyceae,o:Pelagomonadales,f:Pelagomonadaceae,g:Aureococcus,s:Aureococcus_anophagefferens
JQ420082.1.1796	tax=d:Eukaryota,k:Stramenopiles,p:Ochrophyta,c:Pelagophyceae,o:Pelagomonadales,f:Pelagomonadaceae,g:Aureococcus,s:Aureococcus_anophagefferens
JQ420083.1.1796	tax=d:Eukaryota,k:Stramenopiles,p:Ochrophyta,c:Pelagophyceae,o:Pelagomonadales,f:Pelagomonadaceae,g:Aureococcus,s:Aureococcus_anophagefferens
JQ420084.1.1796	tax=d:Eukaryota,k:Stramenopiles,p:Ochrophyta,c:Pelagophyceae,o:Pelagomonadales,f:Pelagomonadaceae,g:Aureococcus,s:Aureococcus_anophagefferens
AB936750.1.1786	tax=d:Eukaryota,k:Alveolata,p:Dinoflagellata,c:Dinophyceae,o:Gonyaulacales,f:Pyrocystaceae,g:Pyrodinium,s:Pyrodinium_bahamense
AB936751.1.1789	tax=d:Eukaryota,k:Alveolata,p:Dinoflagellata,c:Dinophyceae,o:Gonyaulacales,f:Pyrocystaceae,g:Pyrodinium,s:Pyrodinium_bahamense
AB936752.1.1789	tax=d:Eukaryota,k:Alveolata,p:Dinoflagellata,c:Dinophyceae,o:Gonyaulacales,f:Pyrocystaceae,g:Pyrodinium,s:Pyrodinium_bahamense
AB936753.1.1788	tax=d:Eukaryota,k:Alveolata,p:Dinoflagellata,c:Dinophyceae,o:Gonyaulacales,f:Pyrocystaceae,g:Pyrodinium,s:Pyrodinium_bahamense
AB948138.1.1764	tax=d:Eukaryota,k:Stramenopiles,p:Ochrophyta,c:Diatomea,o:Bacillariophytina,f:Mediophyceae,g:Skeletonema,s:Skeletonema_costatum
AB948139.1.1764	tax=d:Eukaryota,k:Stramenopiles,p:Ochrophyta,c:Diatomea,o:Bacillariophytina,f:Mediophyceae,g:Skeletonema,s:Skeletonema_costatum
AB948140.1.1764	tax=d:Eukaryota,k:Stramenopiles,p:Ochrophyta,c:Diatomea,o:Bacillariophytina,f:Mediophyceae,g:Skeletonema,s:Skeletonema_costatum
AB948141.1.1757	tax=d:Eukaryota,k:Stramenopiles,p:Ochrophyta,c:Diatomea,o:Bacillariophytina,f:Mediophyceae,g:Skeletonema,s:Skeletonema_costatum
AB948146.1.1764	tax=d:Eukaryota,k:Stramenopiles,p:Ochrophyta,c:Diatomea,o:Bacillariophytina,f:Mediophyceae,g:Skeletonema,s:Skeletonema_marinoi
AB948148.1.1764	tax=d:Eukaryota,k:Stramenopiles,p:Ochrophyta,c:Diatomea,o:Bacillariophytina,f:Mediophyceae,g:Skeletonema,s:Skeletonema_pseudocostatum
HQ843776.1.1770	tax=d:Eukaryota,k:Chloroplastida,p:Chlorophyta,c:Chlorophyceae,o:Chlamydomonadales,f:Dunaliellaceae,g:Dunaliella,s:Dunaliella_salina
KC309529.1.1654	tax=d:Eukaryota,k:Stramenopiles,p:Ochrophyta,c:Diatomea,o:Coscinodiscales,f:Coscinodiscaceae,g:Coscinodiscus,s:Coscinodiscus_radiatus
KC309535.1.1640	tax=d:Eukaryota,k:Stramenopiles,p:Ochrophyta,c:Diatomea,o:Coscinodiscophytina,f:Rhizosolenids,g:Guinardia,s:Guinardia_flaccida
KC309536.1.1640	tax=d:Eukaryota,k:Stramenopiles,p:Ochrophyta,c:Diatomea,o:Coscinodiscophytina,f:Rhizosolenids,g:Guinardia,s:Guinardia_flaccida
KC309538.1.1348	tax=d:Eukaryota,k:Stramenopiles,p:Ochrophyta,c:Diatomea,o:Coscinodiscophytina,f:Rhizosolenids,g:Leptocylindrus,s:Leptocylindrus_minimus
KC736617.1.1707	tax=d:Eukaryota,k:Stramenopiles,p:Ochrophyta,c:Diatomea,o:Bacillariophytina,f:Mediophyceae,g:Cyclotella,s:Cyclotella_meneghiniana
AJ246269.1.1789	tax=d:Eukaryota,k:Chromista,p:Haptophyta,c:Coccolithophyceae,o:Prymnesiales,f:Prymnesiaceae,g:Prymnesium,s:Prymnesium_parvum
AJ278035.1.1815	tax=d:Eukaryota,k:Chromista,p:Haptophyta,c:Prymnesiophyceae,o:Phaeocystales,f:Phaeocystaceae,g:Phaeocystis,s:Phaeocystis_globosa
AJ278036.1.1813	tax=d:Eukaryota,k:Chromista,p:Haptophyta,c:Prymnesiophyceae,o:Phaeocystales,f:Phaeocystaceae,g:Phaeocystis,s:Phaeocystis_pouchetii
AJ278037.1.1602	tax=d:Eukaryota,k:Chromista,p:Haptophyta,c:Prymnesiophyceae,o:Phaeocystales,f:Phaeocystaceae,g:Phaeocystis,s:Phaeocystis_globosa
JQ616822.1.1604	tax=d:Eukaryota,k:Alveolata,p:Dinoflagellata,c:Dinophyceae,o:Prorocentrales,f:Prorocentraceae,g:Prorocentrum,s:Prorocentrum_rhathymum
JQ616826.1.1750	tax=d:Eukaryota,k:Alveolata,p:Dinoflagellata,c:Dinophyceae,o:Gymnodiniales,f:Gymnodiniaceae,g:Margalefidinium,s:Margalefidinium_polykrikoides
HQ896315.1.1736	tax=d:Eukaryota,k:Alveolata,p:Dinoflagellata,c:Dinophyceae,o:Gymnodiniales,f:Gymnodiniaceae,g:Margalefidinium,s:Margalefidinium_fulvescens
HQ897279.1.1611	tax=d:Eukaryota,k:Alveolata,p:Dinoflagellata,c:Dinophyceae,o:Peridiniphycidae,f:Gonyaulacales,g:Coolia,s:Coolia_malayensis
JQ670891.1.1767	tax=d:Eukaryota,k:Stramenopiles,p:Ochrophyta,c:Diatomea,o:Bacillariophytina,f:Mediophyceae,g:Cyclotella,s:Cyclotella_meneghiniana
HQ897282.1.1634	tax=d:Eukaryota,k:Alveolata,p:Dinoflagellata,c:Dinophyceae,o:Peridiniphycidae,f:Gonyaulacales,g:Coolia,s:Coolia_canariensis
KC814808.1.1725	tax=d:Eukaryota,k:Stramenopiles,p:Ochrophyta,c:Diatomea,o:Coscinodiscophytina,f:Rhizosolenids,g:Leptocylindrus,s:Leptocylindrus_danicus
KC814812.1.1721	tax=d:Eukaryota,k:Stramenopiles,p:Ochrophyta,c:Diatomea,o:Coscinodiscophytina,f:Rhizosolenids,g:Tenuicylindrus,s:Tenuicylindrus_belgicus
HQ912555.1.1677	tax=d:Eukaryota,k:Stramenopiles,p:Ochrophyta,c:Diatomea,o:Bacillariophytina,f:Mediophyceae,g:Thalassiosira,s:Thalassiosira_pseudonana
HQ912560.1.1753	tax=d:Eukaryota,k:Stramenopiles,p:Ochrophyta,c:Diatomea,o:Coscinodiscales,f:Coscinodiscaceae,g:Coscinodiscus,s:Coscinodiscus_radiatus
HQ912573.1.1769	tax=d:Eukaryota,k:Stramenopiles,p:Ochrophyta,c:Diatomea,o:Coscinodiscophytina,f:Melosirids,g:Paralia,s:Paralia_sulcata
HQ912576.1.1744	tax=d:Eukaryota,k:Stramenopiles,p:Ochrophyta,c:Diatomea,o:Bacillariophytina,f:Mediophyceae,g:Cyclotella,s:Cyclotella_meneghiniana
HQ912602.1.1730	tax=d:Eukaryota,k:Stramenopiles,p:Ochrophyta,c:Diatomea,o:Bacillariophytina,f:Bacillariophyceae,g:Halamphora,s:Halamphora_coffeiformis
HQ912613.1.1742	tax=d:Eukaryota,k:Stramenopiles,p:Ochrophyta,c:Diatomea,o:Bacillariophytina,f:Bacillariophyceae,g:Asterionellopsis,s:Asterionellopsis_glacialis
HQ912645.1.1732	tax=d:Eukaryota,k:Stramenopiles,p:Ochrophyta,c:Diatomea,o:Bacillariophytina,f:Bacillariophyceae,g:Cylindrotheca,s:Cylindrotheca_closterium
HQ912646.1.1743	tax=d:Eukaryota,k:Stramenopiles,p:Ochrophyta,c:Diatomea,o:Bacillariophytina,f:Bacillariophyceae,g:Asteroplanus,s:Asterionellopsis_glacialis
HQ912651.1.1660	tax=d:Eukaryota,k:Stramenopiles,p:Ochrophyta,c:Diatomea,o:Coscinodiscophytina,f:Rhizosolenids,g:Guinardia,s:Guinardia_delicatula
HQ912655.1.1751	tax=d:Eukaryota,k:Stramenopiles,p:Ochrophyta,c:Diatomea,o:Bacillariophytina,f:Mediophyceae,g:Lithodesmioides,s:Lithodesmioides_polymorpha
AJ415509.1.1746	tax=d:Eukaryota,k:Alveolata,p:Dinoflagellata,c:Dinophyceae,o:Peridiniphycidae,f:Gonyaulacales,g:Coolia,s:Coolia_monotis
AJ415510.1.1753	tax=d:Eukaryota,k:Alveolata,p:Dinoflagellata,c:Dinophyceae,o:Gonyaulacales,f:Pyrocystaceae,g:Alexandrium,s:Alexandrium_tamarense
AJ415512.1.1741	tax=d:Eukaryota,k:Alveolata,p:Dinoflagellata,c:Dinophyceae,o:Gymnodiniphycidae,f:Amphidiniaceae,g:Amphidinium,s:Amphidinium_carterae
AJ415513.1.1754	tax=d:Eukaryota,k:Alveolata,p:Dinoflagellata,c:Dinophyceae,o:Gymnodiniphycidae,f:Gymnodiniaceae,g:Akashiwo,s:Akashiwo_sanguinea
AJ415514.1.1749	tax=d:Eukaryota,k:Alveolata,p:Dinoflagellata,c:Dinophyceae,o:Peridiniales,f:Heterocapsaceae,g:Heterocapsa,s:Heterocapsa_triquetra
AJ415515.1.1756	tax=d:Eukaryota,k:Alveolata,p:Dinoflagellata,c:Dinophyceae,o:Peridiniphycidae,f:Thoracosphaeraceae,g:Scrippsiella,s:Scrippsiella_trochoidea
AJ415516.1.1755	tax=d:Eukaryota,k:Alveolata,p:Dinoflagellata,c:Dinophyceae,o:Gymnodiniales,f:Kareniaceae,g:Karlodinium,s:Karlodinium_veneficum
AJ415517.1.1755	tax=d:Eukaryota,k:Alveolata,p:Dinoflagellata,c:Dinophyceae,o:Gymnodiniphycidae,f:Gymnodiniaceae,g:Gymnodinium,s:Gymnodinium_aureolum
AJ415518.1.1756	tax=d:Eukaryota,k:Alveolata,p:Dinoflagellata,c:Dinophyceae,o:Gymnodiniales,f:Kareniaceae,g:Karenia,s:Karenia_brevis
AJ415519.1.1755	tax=d:Eukaryota,k:Alveolata,p:Dinoflagellata,c:Dinophyceae,o:Prorocentrales,f:Prorocentraceae,g:Prorocentrum,s:Prorocentrum_micans
KC894150.1.1725	tax=d:Eukaryota,k:Stramenopiles,p:Ochrophyta,c:Diatomea,o:Coscinodiscophytina,f:Rhizosolenids,g:Leptocylindrus,s:Leptocylindrus_danicus
KC894152.1.1721	tax=d:Eukaryota,k:Stramenopiles,p:Ochrophyta,c:Diatomea,o:Coscinodiscophytina,f:Rhizosolenids,g:Tenuicylindrus,s:Tenuicylindrus_belgicus
KC894153.1.1723	tax=d:Eukaryota,k:Stramenopiles,p:Ochrophyta,c:Diatomea,o:Coscinodiscophytina,f:Rhizosolenids,g:Tenuicylindrus,s:Tenuicylindrus_belgicus
AF009131.1.1800	tax=d:Eukaryota,k:Alveolata,p:Dinoflagellata,c:Dinophyceae,o:Gymnodiniales,f:Kareniaceae,g:Karenia,s:Karenia_mikimotoi
AF009217.1.1800	tax=d:Eukaryota,k:Alveolata,p:Dinoflagellata,c:Dinophyceae,o:Gymnodiniphycidae,f:Amphidiniaceae,g:Amphidinium,s:Amphidinium_carterae
KC899347.1.1656	tax=d:Eukaryota,k:Stramenopiles,p:Ochrophyta,c:Diatomea,o:Bacillariophytina,f:Bacillariophyceae,g:Cylindrotheca,s:Cylindrotheca_closterium
AF022155.1.1790	tax=d:Eukaryota,k:Alveolata,p:Dinoflagellata,c:Dinophyceae,o:Gonyaulacales,f:Gonyaulacaceae,g:Gonyaulax,s:Gonyaulax_spinifera
AF022191.1.1800	tax=d:Eukaryota,k:Alveolata,p:Dinoflagellata,c:Dinophyceae,o:Gonyaulacales,f:Pyrocystaceae,g:Alexandrium,s:Alexandrium_tamarense
AF022193.1.1804	tax=d:Eukaryota,k:Alveolata,p:Dinoflagellata,c:Dinophyceae,o:Gymnodiniales,f:Gymnodiniaceae,g:Gymnodinium,s:Gymnodinium_catenatum
AF022195.1.1803	tax=d:Eukaryota,k:Alveolata,p:Dinoflagellata,c:Dinophyceae,o:Gymnodiniales,f:Kareniaceae,g:Karenia,s:Karenia_mikimotoi
AF022197.1.1804	tax=d:Eukaryota,k:Alveolata,p:Dinoflagellata,c:Dinophyceae,o:Gymnodiniphycidae,f:Gymnodiniaceae,g:Gymnodinium,s:Gymnodinium_impudicum
AF022198.1.1801	tax=d:Eukaryota,k:Alveolata,p:Dinoflagellata,c:Dinophyceae,o:Peridiniales,f:Heterocapsaceae,g:Heterocapsa,s:Heterocapsa_triquetra
AF022200.1.1787	tax=d:Eukaryota,k:Alveolata,p:Dinoflagellata,c:Dinophyceae,o:Noctilucales,f:Noctilucaceae,g:Noctiluca,s:Noctiluca_scintillans
AF033865.1.1801	tax=d:Eukaryota,k:Alveolata,p:Dinoflagellata,c:Dinophyceae,o:Peridiniales,f:Heterocapsaceae,g:Heterocapsa,s:Heterocapsa_niei
AJ506972.1.1802	tax=d:Eukaryota,k:Alveolata,p:Dinoflagellata,c:Dinophyceae,o:Dinophysiales,f:Dinophysiaceae,g:Dinophysis,s:Dinophysis_acuminata
AJ506973.1.1802	tax=d:Eukaryota,k:Alveolata,p:Dinoflagellata,c:Dinophyceae,o:Dinophysiales,f:Dinophysiaceae,g:Dinophysis,s:Dinophysis_acuta
AJ506974.1.1802	tax=d:Eukaryota,k:Alveolata,p:Dinoflagellata,c:Dinophyceae,o:Dinophysiales,f:Dinophysiaceae,g:Dinophysis,s:Dinophysis_norvegica
AJ506975.1.1801	tax=d:Eukaryota,k:Alveolata,p:Dinoflagellata,c:Dinophyceae,o:Dinophysiales,f:Oxyphysiaceae,g:Phalacroma,s:Phalacroma_rotundatum
FN263279.1.1764	tax=d:Eukaryota,k:Chromista,p:Cryptophyta,c:Cryptophyceae,o:Pyrenomonadales,f:Geminigeraceae,g:Plagioselmis,s:Plagioselmis_prolonga
KC928320.1.1650	tax=d:Eukaryota,k:Chromista,p:Cryptophyta,c:Cryptophyceae,o:Pyrenomonadales,f:Geminigeraceae,g:Plagioselmis,s:Plagioselmis_nannoplanctica
KC928321.1.1708	tax=d:Eukaryota,k:Chromista,p:Cryptophyta,c:Cryptophyceae,o:Pyrenomonadales,f:Geminigeraceae,g:Plagioselmis,s:Plagioselmis_nannoplanctica
AF052190.1.1795	tax=d:Eukaryota,k:Alveolata,p:Dinoflagellata,c:Dinophyceae,o:Gonyaulacales,f:Gonyaulacaceae,g:Gonyaulax,s:Gonyaulax_spinifera
AJ535169.1.1793	tax=d:Eukaryota,k:Stramenopiles,p:Ochrophyta,c:Diatomea,o:Bacillariophytina,f:Mediophyceae,g:Thalassiosira,s:Thalassiosira_pseudonana
AJ535170.1.1763	tax=d:Eukaryota,k:Stramenopiles,p:Ochrophyta,c:Diatomea,o:Bacillariophytina,f:Mediophyceae,g:Thalassiosira,s:Thalassiosira_weissflogii
AJ535172.1.1790	tax=d:Eukaryota,k:Stramenopiles,p:Ochrophyta,c:Diatomea,o:Bacillariophytina,f:Mediophyceae,g:Cyclotella,s:Cyclotella_meneghiniana
AJ535175.1.1805	tax=d:Eukaryota,k:Stramenopiles,p:Ochrophyta,c:Diatomea,o:Coscinodiscophytina,f:Rhizosolenids,g:Leptocylindrus,s:Leptocylindrus_danicus
AJ535176.1.1801	tax=d:Eukaryota,k:Stramenopiles,p:Ochrophyta,c:Diatomea,o:Coscinodiscophytina,f:Rhizosolenids,g:Leptocylindrus,s:Leptocylindrus_minimus
AJ535181.1.1798	tax=d:Eukaryota,k:Stramenopiles,p:Ochrophyta,c:Diatomea,o:Coscinodiscophytina,f:Rhizosolenids,g:Proboscia,s:Proboscia_alata
AJ535191.1.1775	tax=d:Eukaryota,k:Stramenopiles,p:Ochrophyta,c:Diatomea,o:Coscinodiscophytina,f:Rhizosolenids,g:Guinardia,s:Guinardia_flaccida
AJ535192.1.1798	tax=d:Eukaryota,k:Stramenopiles,p:Ochrophyta,c:Diatomea,o:Coscinodiscophytina,f:Rhizosolenids,g:Guinardia,s:Guinardia_delicatula
AJ535375.1.1807	tax=d:Eukaryota,k:Alveolata,p:Dinoflagellata,c:Dinophyceae,o:Gonyaulacales,f:Pyrocystaceae,g:Alexandrium,s:Alexandrium_affine
AJ535380.1.1765	tax=d:Eukaryota,k:Alveolata,p:Dinoflagellata,c:Dinophyceae,o:Gonyaulacales,f:Pyrocystaceae,g:Alexandrium,s:Alexandrium_minutum
AJ535381.1.1771	tax=d:Eukaryota,k:Alveolata,p:Dinoflagellata,c:Dinophyceae,o:Gonyaulacales,f:Pyrocystaceae,g:Alexandrium,s:Alexandrium_ostenfeldii
AJ535382.1.1778	tax=d:Eukaryota,k:Alveolata,p:Dinoflagellata,c:Dinophyceae,o:Gonyaulacales,f:Pyrocystaceae,g:Alexandrium,s:Alexandrium_ostenfeldii
AJ535383.1.1719	tax=d:Eukaryota,k:Alveolata,p:Dinoflagellata,c:Dinophyceae,o:Gonyaulacales,f:Pyrocystaceae,g:Alexandrium,s:Alexandrium_ostenfeldii
AJ535384.1.1753	tax=d:Eukaryota,k:Alveolata,p:Dinoflagellata,c:Dinophyceae,o:Gonyaulacales,f:Pyrocystaceae,g:Alexandrium,s:Alexandrium_ostenfeldii
AJ535386.1.1772	tax=d:Eukaryota,k:Alveolata,p:Dinoflagellata,c:Dinophyceae,o:Gonyaulacales,f:Pyrocystaceae,g:Alexandrium,s:Alexandrium_tamarense
AJ535387.1.1757	tax=d:Eukaryota,k:Alveolata,p:Dinoflagellata,c:Dinophyceae,o:Gonyaulacales,f:Pyrocystaceae,g:Alexandrium,s:Alexandrium_tamarense
AJ535388.1.1763	tax=d:Eukaryota,k:Alveolata,p:Dinoflagellata,c:Dinophyceae,o:Gonyaulacales,f:Pyrocystaceae,g:Alexandrium,s:Alexandrium_minutum
AJ535391.1.1769	tax=d:Eukaryota,k:Alveolata,p:Dinoflagellata,c:Dinophyceae,o:Gonyaulacales,f:Pyrocystaceae,g:Alexandrium,s:Alexandrium_tamarense
AJ535392.1.1781	tax=d:Eukaryota,k:Alveolata,p:Dinoflagellata,c:Dinophyceae,o:Gonyaulacales,f:Pyrocystaceae,g:Alexandrium,s:Alexandrium_catenella
AY033488.1.1788	tax=d:Eukaryota,k:Alveolata,p:Dinoflagellata,c:Dinophyceae,o:Thoracosphaerales,f:Pfiesteriaceae,g:Pfiesteria,s:Pfiesteria_piscicida
AF077055.1.1800	tax=d:Eukaryota,k:Alveolata,p:Dinoflagellata,c:Dinophyceae,o:Thoracosphaerales,f:Pfiesteriaceae,g:Pfiesteria,s:Pfiesteria_piscicida
KM675684.1.1705	tax=d:Eukaryota,k:Stramenopiles,p:Ochrophyta,c:Diatomea,o:Bacillariophytina,f:Mediophyceae,g:Cyclotella,s:Cyclotella_meneghiniana
KM675685.1.1708	tax=d:Eukaryota,k:Stramenopiles,p:Ochrophyta,c:Diatomea,o:Bacillariophytina,f:Mediophyceae,g:Cyclotella,s:Cyclotella_meneghiniana
HM067005.1.1741	tax=d:Eukaryota,k:Alveolata,p:Dinoflagellata,c:Dinophyceae,o:Gymnodiniales,f:Kareniaceae,g:Karenia,s:Karenia_papilionacea
HM067007.1.1748	tax=d:Eukaryota,k:Alveolata,p:Dinoflagellata,c:Dinophyceae,o:Gymnodiniales,f:Kareniaceae,g:Karenia,s:Karenia_selliformis
HM067010.1.1737	tax=d:Eukaryota,k:Alveolata,p:Dinoflagellata,c:Dinophyceae,o:Gymnodiniphycidae,f:Kareniaceae,g:Takayama,s:Takayama_acrotrocha
AJ632206.1.1798	tax=d:Eukaryota,k:Stramenopiles,p:Ochrophyta,c:Diatomea,o:Bacillariophytina,f:Mediophyceae,g:Skeletonema,s:Skeletonema_pseudocostatum
AJ632207.1.1798	tax=d:Eukaryota,k:Stramenopiles,p:Ochrophyta,c:Diatomea,o:Bacillariophytina,f:Mediophyceae,g:Skeletonema,s:Skeletonema_pseudocostatum
AJ632208.1.1798	tax=d:Eukaryota,k:Stramenopiles,p:Ochrophyta,c:Diatomea,o:Bacillariophytina,f:Mediophyceae,g:Skeletonema,s:Skeletonema_pseudocostatum
AJ632209.1.1798	tax=d:Eukaryota,k:Stramenopiles,p:Ochrophyta,c:Diatomea,o:Bacillariophytina,f:Mediophyceae,g:Skeletonema,s:Skeletonema_pseudocostatum
AJ632212.1.1798	tax=d:Eukaryota,k:Stramenopiles,p:Ochrophyta,c:Diatomea,o:Bacillariophytina,f:Mediophyceae,g:Skeletonema,s:Skeletonema_marinoi
AJ632213.1.1798	tax=d:Eukaryota,k:Stramenopiles,p:Ochrophyta,c:Diatomea,o:Bacillariophytina,f:Mediophyceae,g:Skeletonema,s:Skeletonema_marinoi
AJ632214.1.1798	tax=d:Eukaryota,k:Stramenopiles,p:Ochrophyta,c:Diatomea,o:Bacillariophytina,f:Mediophyceae,g:Skeletonema,s:Skeletonema_marinoi
AJ632215.1.1798	tax=d:Eukaryota,k:Stramenopiles,p:Ochrophyta,c:Diatomea,o:Bacillariophytina,f:Mediophyceae,g:Skeletonema,s:Skeletonema_marinoi
AJ632216.1.1798	tax=d:Eukaryota,k:Stramenopiles,p:Ochrophyta,c:Diatomea,o:Bacillariophytina,f:Mediophyceae,g:Skeletonema,s:Skeletonema_marinoi
JQ991015.1.1464	tax=d:Eukaryota,k:Alveolata,p:Dinoflagellata,c:Dinophyceae,o:Gonyaulacales,f:Pyrocystaceae,g:Alexandrium,s:Alexandrium_tamarense
HM126531.1.1730	tax=d:Eukaryota,k:Chromista,p:Cryptophyta,c:Cryptophyceae,o:Pyrenomonadales,f:Geminigeraceae,g:Teleaulax,s:Teleaulax_acuta
KF032443.1.1758	tax=d:Eukaryota,k:Alveolata,p:Dinoflagellata,c:Dinophyceae,o:Prorocentrales,f:Prorocentraceae,g:Prorocentrum,s:Prorocentrum_donghaiense
AF113935.1.1801	tax=d:Eukaryota,k:Alveolata,p:Dinoflagellata,c:Dinophyceae,o:Gonyaulacales,f:Pyrocystaceae,g:Alexandrium,s:Alexandrium_cohorticula
AJ810856.1.1806	tax=d:Eukaryota,k:Stramenopiles,p:Ochrophyta,c:Diatomea,o:Bacillariophytina,f:Mediophyceae,g:Thalassiosira,s:Thalassiosira_punctigera
AJ810859.1.1809	tax=d:Eukaryota,k:Stramenopiles,p:Ochrophyta,c:Diatomea,o:Bacillariophytina,f:Mediophyceae,g:Thalassiosira,s:Thalassiosira_curviseriata
AY112746.1217.3016	tax=d:Eukaryota,k:Alveolata,p:Dinoflagellata,c:Dinophyceae,o:Thoracosphaerales,f:Pfiesteriaceae,g:Pfiesteria,s:Pfiesteria_piscicida
AF117776.1.1814	tax=d:Eukaryota,k:Stramenopiles,p:Ochrophyta,c:Pelagophyceae,o:Pelagomonadales,f:Pelagomonadaceae,g:Aureococcus,s:Aureococcus_anophagefferens
AF117777.1.1816	tax=d:Eukaryota,k:Stramenopiles,p:Ochrophyta,c:Pelagophyceae,o:Pelagomonadales,f:Pelagomonadaceae,g:Aureococcus,s:Aureococcus_anophagefferens
AF117778.1.1799	tax=d:Eukaryota,k:Stramenopiles,p:Ochrophyta,c:Pelagophyceae,o:Pelagomonadales,f:Pelagomonadaceae,g:Aureococcus,s:Aureococcus_anophagefferens
AF117779.1.1802	tax=d:Eukaryota,k:Stramenopiles,p:Ochrophyta,c:Pelagophyceae,o:Pelagomonadales,f:Pelagomonadaceae,g:Aureococcus,s:Aureococcus_anophagefferens
AF118443.1.1814	tax=d:Eukaryota,k:Stramenopiles,p:Ochrophyta,c:Pelagophyceae,o:Pelagomonadales,f:Pelagomonadaceae,g:Aureococcus,s:Aureococcus_anophagefferens
AF119119.1.1799	tax=d:Eukaryota,k:Stramenopiles,p:Ochrophyta,c:Pelagophyceae,o:Pelagomonadales,f:Pelagomonadaceae,g:Aureococcus,s:Aureococcus_anophagefferens
JX026930.1.1703	tax=d:Eukaryota,k:Stramenopiles,p:Ochrophyta,c:Raphidophyceae,o:Chattonellales,f:Chattonellaceae,g:Heterosigma,s:Heterosigma_akashiwo
JX026931.1.1703	tax=d:Eukaryota,k:Stramenopiles,p:Ochrophyta,c:Raphidophyceae,o:Chattonellales,f:Chattonellaceae,g:Heterosigma,s:Heterosigma_akashiwo
JX026934.1.1712	tax=d:Eukaryota,k:Stramenopiles,p:Ochrophyta,c:Raphidophyceae,o:Chattonellales,f:Chattonellaceae,g:Chattonella,s:Chattonella_subsalsa
JF489952.1.1681	tax=d:Eukaryota,k:Stramenopiles,p:Ochrophyta,c:Diatomea,o:Bacillariophytina,f:Mediophyceae,g:Skeletonema,s:Skeletonema_marinoi
JF489953.1.1798	tax=d:Eukaryota,k:Stramenopiles,p:Ochrophyta,c:Diatomea,o:Bacillariophytina,f:Mediophyceae,g:Skeletonema,s:Skeletonema_marinoi
JF489955.1.1760	tax=d:Eukaryota,k:Stramenopiles,p:Ochrophyta,c:Diatomea,o:Bacillariophytina,f:Mediophyceae,g:Skeletonema,s:Skeletonema_costatum
JF489956.1.1760	tax=d:Eukaryota,k:Stramenopiles,p:Ochrophyta,c:Diatomea,o:Bacillariophytina,f:Mediophyceae,g:Thalassiosira,s:Skeletonema_costatum
JF489957.1.1699	tax=d:Eukaryota,k:Stramenopiles,p:Ochrophyta,c:Diatomea,o:Bacillariophytina,f:Mediophyceae,g:Skeletonema,s:Skeletonema_costatum
JF489958.1.1694	tax=d:Eukaryota,k:Stramenopiles,p:Ochrophyta,c:Diatomea,o:Bacillariophytina,f:Mediophyceae,g:Skeletonema,s:Skeletonema_costatum
JF489959.1.1798	tax=d:Eukaryota,k:Stramenopiles,p:Ochrophyta,c:Diatomea,o:Bacillariophytina,f:Mediophyceae,g:Skeletonema,s:Skeletonema_costatum
JX026949.1.1734	tax=d:Eukaryota,k:Stramenopiles,p:Ochrophyta,c:Raphidophyceae,o:Chattonellales,f:Chattonellaceae,g:Fibrocapsa,s:Fibrocapsa_japonica
JX026950.1.1734	tax=d:Eukaryota,k:Stramenopiles,p:Ochrophyta,c:Raphidophyceae,o:Chattonellales,f:Chattonellaceae,g:Fibrocapsa,s:Fibrocapsa_japonica
DQ336054.1.1753	tax=d:Eukaryota,k:Alveolata,p:Dinoflagellata,c:Dinophyceae,o:Prorocentrales,f:Prorocentraceae,g:Prorocentrum,s:Prorocentrum_donghaiense
DQ336057.1.1753	tax=d:Eukaryota,k:Alveolata,p:Dinoflagellata,c:Dinophyceae,o:Prorocentrales,f:Prorocentraceae,g:Prorocentrum,s:Prorocentrum_dentatum
AJ833631.1.1793	tax=d:Eukaryota,k:Alveolata,p:Dinoflagellata,c:Dinophyceae,o:Peridiniphycidae,f:Gonyaulacales,g:Gonyaulax,s:Gonyaulax_polygramma
AJ841810.1.1801	tax=d:Eukaryota,k:Alveolata,p:Dinoflagellata,c:Dinophyceae,o:Prorocentrales,f:Prorocentraceae,g:Prorocentrum,s:Prorocentrum_donghaiense
AY121846.1.1794	tax=d:Eukaryota,k:Alveolata,p:Dinoflagellata,c:Dinophyceae,o:Thoracosphaerales,f:Pfiesteriaceae,g:Pfiesteria,s:Pfiesteria_piscicida
JX069320.1.1685	tax=d:Eukaryota,k:Stramenopiles,p:Ochrophyta,c:Diatomea,o:Bacillariophytina,f:Mediophyceae,g:Thalassiosira,s:Thalassiosira_rotula
JX069321.1.1686	tax=d:Eukaryota,k:Stramenopiles,p:Ochrophyta,c:Diatomea,o:Bacillariophytina,f:Mediophyceae,g:Thalassiosira,s:Thalassiosira_rotula
JX069322.1.1665	tax=d:Eukaryota,k:Stramenopiles,p:Ochrophyta,c:Diatomea,o:Bacillariophytina,f:Mediophyceae,g:Thalassiosira,s:Thalassiosira_rotula
JX069323.1.1663	tax=d:Eukaryota,k:Stramenopiles,p:Ochrophyta,c:Diatomea,o:Bacillariophytina,f:Mediophyceae,g:Thalassiosira,s:Thalassiosira_gravida
JX069324.1.1637	tax=d:Eukaryota,k:Stramenopiles,p:Ochrophyta,c:Diatomea,o:Bacillariophytina,f:Mediophyceae,g:Thalassiosira,s:Thalassiosira_gravida
JX069325.1.1654	tax=d:Eukaryota,k:Stramenopiles,p:Ochrophyta,c:Diatomea,o:Bacillariophytina,f:Mediophyceae,g:Thalassiosira,s:Thalassiosira_gravida
JX069326.1.1669	tax=d:Eukaryota,k:Stramenopiles,p:Ochrophyta,c:Diatomea,o:Bacillariophytina,f:Mediophyceae,g:Thalassiosira,s:Thalassiosira_rotula
JX069327.1.1661	tax=d:Eukaryota,k:Stramenopiles,p:Ochrophyta,c:Diatomea,o:Bacillariophytina,f:Mediophyceae,g:Thalassiosira,s:Thalassiosira_gravida
JX069328.1.1795	tax=d:Eukaryota,k:Stramenopiles,p:Ochrophyta,c:Diatomea,o:Bacillariophytina,f:Mediophyceae,g:Thalassiosira,s:Thalassiosira_rotula
JX069329.1.1684	tax=d:Eukaryota,k:Stramenopiles,p:Ochrophyta,c:Diatomea,o:Bacillariophytina,f:Mediophyceae,g:Thalassiosira,s:Thalassiosira_rotula
JX069330.1.1697	tax=d:Eukaryota,k:Stramenopiles,p:Ochrophyta,c:Diatomea,o:Bacillariophytina,f:Mediophyceae,g:Thalassiosira,s:Thalassiosira_rotula
JX069331.1.1696	tax=d:Eukaryota,k:Stramenopiles,p:Ochrophyta,c:Diatomea,o:Bacillariophytina,f:Mediophyceae,g:Thalassiosira,s:Thalassiosira_rotula
JX069332.1.1637	tax=d:Eukaryota,k:Stramenopiles,p:Ochrophyta,c:Diatomea,o:Bacillariophytina,f:Mediophyceae,g:Thalassiosira,s:Thalassiosira_gravida
JX069333.1.1637	tax=d:Eukaryota,k:Stramenopiles,p:Ochrophyta,c:Diatomea,o:Bacillariophytina,f:Mediophyceae,g:Thalassiosira,s:Thalassiosira_gravida
JX069334.1.1661	tax=d:Eukaryota,k:Stramenopiles,p:Ochrophyta,c:Diatomea,o:Bacillariophytina,f:Mediophyceae,g:Thalassiosira,s:Thalassiosira_gravida
JF521616.1.1795	tax=d:Eukaryota,k:Alveolata,p:Dinoflagellata,c:Dinophyceae,o:Gonyaulacales,f:Pyrocystaceae,g:Alexandrium,s:Alexandrium_affine
JF521617.1.1795	tax=d:Eukaryota,k:Alveolata,p:Dinoflagellata,c:Dinophyceae,o:Gonyaulacales,f:Pyrocystaceae,g:Alexandrium,s:Alexandrium_affine
JF521618.1.1795	tax=d:Eukaryota,k:Alveolata,p:Dinoflagellata,c:Dinophyceae,o:Gonyaulacales,f:Pyrocystaceae,g:Alexandrium,s:Alexandrium_affine
JF521619.1.1736	tax=d:Eukaryota,k:Alveolata,p:Dinoflagellata,c:Dinophyceae,o:Gonyaulacales,f:Pyrocystaceae,g:Alexandrium,s:Alexandrium_andersonii
JF521620.1.1736	tax=d:Eukaryota,k:Alveolata,p:Dinoflagellata,c:Dinophyceae,o:Gonyaulacales,f:Pyrocystaceae,g:Alexandrium,s:Alexandrium_andersonii
JF521621.1.1735	tax=d:Eukaryota,k:Alveolata,p:Dinoflagellata,c:Dinophyceae,o:Gonyaulacales,f:Pyrocystaceae,g:Alexandrium,s:Alexandrium_andersonii
JF521630.1.1760	tax=d:Eukaryota,k:Alveolata,p:Dinoflagellata,c:Dinophyceae,o:Gonyaulacales,f:Pyrocystaceae,g:Alexandrium,s:Alexandrium_insuetum
JF521631.1.1796	tax=d:Eukaryota,k:Alveolata,p:Dinoflagellata,c:Dinophyceae,o:Gonyaulacales,f:Pyrocystaceae,g:Alexandrium,s:Alexandrium_minutum
JF521632.1.1796	tax=d:Eukaryota,k:Alveolata,p:Dinoflagellata,c:Dinophyceae,o:Gonyaulacales,f:Pyrocystaceae,g:Alexandrium,s:Alexandrium_minutum
JF521633.1.1796	tax=d:Eukaryota,k:Alveolata,p:Dinoflagellata,c:Dinophyceae,o:Gonyaulacales,f:Pyrocystaceae,g:Alexandrium,s:Alexandrium_minutum
JF521634.1.1803	tax=d:Eukaryota,k:Alveolata,p:Dinoflagellata,c:Dinophyceae,o:Gonyaulacales,f:Pyrocystaceae,g:Alexandrium,s:Alexandrium_minutum
JF521635.1.1739	tax=d:Eukaryota,k:Alveolata,p:Dinoflagellata,c:Dinophyceae,o:Gonyaulacales,f:Pyrocystaceae,g:Alexandrium,s:Alexandrium_minutum
AF149793.1.1785	tax=d:Eukaryota,k:Alveolata,p:Dinoflagellata,c:Dinophyceae,o:Thoracosphaerales,f:Pfiesteriaceae,g:Pfiesteria,s:Pfiesteria_piscicida
JF521636.1.1739	tax=d:Eukaryota,k:Alveolata,p:Dinoflagellata,c:Dinophyceae,o:Gonyaulacales,f:Pyrocystaceae,g:Alexandrium,s:Alexandrium_ostenfeldii
JF521637.1.1759	tax=d:Eukaryota,k:Alveolata,p:Dinoflagellata,c:Dinophyceae,o:Gonyaulacales,f:Pyrocystaceae,g:Alexandrium,s:Alexandrium_ostenfeldii
JF521639.1.1782	tax=d:Eukaryota,k:Alveolata,p:Dinoflagellata,c:Dinophyceae,o:Gonyaulacales,f:Pyrocystaceae,g:Alexandrium,s:Alexandrium_tamarense
JF521640.1.1791	tax=d:Eukaryota,k:Alveolata,p:Dinoflagellata,c:Dinophyceae,o:Gonyaulacales,f:Pyrocystaceae,g:Alexandrium,s:Alexandrium_tamarense
AF150905.1.2584	tax=d:Eukaryota,k:Chloroplastida,p:Chlorophyta,c:Chlorophyceae,o:Chlamydomonadales,f:Dunaliellaceae,g:Dunaliella,s:Dunaliella_salina
JF521641.1.1784	tax=d:Eukaryota,k:Alveolata,p:Dinoflagellata,c:Dinophyceae,o:Gonyaulacales,f:Pyrocystaceae,g:Alexandrium,s:Alexandrium_tamarense
HM236345.1.1797	tax=d:Eukaryota,k:Stramenopiles,p:Ochrophyta,c:Diatomea,o:Bacillariophytina,f:Mediophyceae,g:Skeletonema,s:Skeletonema_marinoi
HM236346.1.1798	tax=d:Eukaryota,k:Stramenopiles,p:Ochrophyta,c:Diatomea,o:Bacillariophytina,f:Mediophyceae,g:Skeletonema,s:Skeletonema_marinoi
HM236347.1.1720	tax=d:Eukaryota,k:Stramenopiles,p:Ochrophyta,c:Diatomea,o:Bacillariophytina,f:Mediophyceae,g:Skeletonema,s:Skeletonema_marinoi
HM236348.1.1798	tax=d:Eukaryota,k:Stramenopiles,p:Ochrophyta,c:Diatomea,o:Bacillariophytina,f:Mediophyceae,g:Skeletonema,s:Skeletonema_marinoi
HM236349.1.1720	tax=d:Eukaryota,k:Stramenopiles,p:Ochrophyta,c:Diatomea,o:Bacillariophytina,f:Mediophyceae,g:Skeletonema,s:Skeletonema_marinoi
AF172712.1.1796	tax=d:Eukaryota,k:Alveolata,p:Dinoflagellata,c:Dinophyceae,o:Gymnodiniales,f:Kareniaceae,g:Karlodinium,s:Karlodinium_veneficum
AF172713.1.1792	tax=d:Eukaryota,k:Alveolata,p:Dinoflagellata,c:Dinophyceae,o:Gymnodiniphycidae,f:Gymnodiniaceae,g:Gymnodinium,s:Gymnodinium_aureolum
AF172714.1.1797	tax=d:Eukaryota,k:Alveolata,p:Dinoflagellata,c:Dinophyceae,o:Gymnodiniales,f:Kareniaceae,g:Karenia,s:Karenia_brevis
JF708161.1.2066	tax=d:Eukaryota,k:Chloroplastida,p:Chlorophyta,c:Chlorophyceae,o:Chlamydomonadales,f:Dunaliellaceae,g:Dunaliella,s:Dunaliella_salina
AF182109.1.1803	tax=d:Eukaryota,k:Chromista,p:Haptophyta,c:Prymnesiophyceae,o:Phaeocystales,f:Phaeocystaceae,g:Phaeocystis,s:Phaeocystis_globosa
AF182110.1.1803	tax=d:Eukaryota,k:Chromista,p:Haptophyta,c:Prymnesiophyceae,o:Phaeocystales,f:Phaeocystaceae,g:Phaeocystis,s:Phaeocystis_globosa
AF182111.1.1803	tax=d:Eukaryota,k:Chromista,p:Haptophyta,c:Prymnesiophyceae,o:Phaeocystales,f:Phaeocystaceae,g:Phaeocystis,s:Phaeocystis_globosa
AF182112.1.1803	tax=d:Eukaryota,k:Chromista,p:Haptophyta,c:Prymnesiophyceae,o:Phaeocystales,f:Phaeocystaceae,g:Phaeocystis,s:Phaeocystis_globosa
AF182113.1.1803	tax=d:Eukaryota,k:Chromista,p:Haptophyta,c:Prymnesiophyceae,o:Phaeocystales,f:Phaeocystaceae,g:Phaeocystis,s:Phaeocystis_globosa
AF182114.1.1802	tax=d:Eukaryota,k:Chromista,p:Haptophyta,c:Prymnesiophyceae,o:Phaeocystales,f:Phaeocystaceae,g:Phaeocystis,s:Phaeocystis_pouchetii
AF182115.1.1803	tax=d:Eukaryota,k:Chromista,p:Haptophyta,c:Prymnesiophyceae,o:Phaeocystales,f:Phaeocystaceae,g:Phaeocystis,s:Phaeocystis_globosa
DQ388460.1.1703	tax=d:Eukaryota,k:Alveolata,p:Dinoflagellata,c:Dinophyceae,o:Prorocentrales,f:Prorocentraceae,g:Prorocentrum,s:Prorocentrum_cassubicum
DQ388461.1.1689	tax=d:Eukaryota,k:Alveolata,p:Dinoflagellata,c:Dinophyceae,o:Noctilucales,f:Noctilucaceae,g:Noctiluca,s:Noctiluca_scintillans
DQ388463.1.1700	tax=d:Eukaryota,k:Alveolata,p:Dinoflagellata,c:Dinophyceae,o:Gonyaulacales,f:Pyrocystaceae,g:Gambierdiscus,s:Gambierdiscus_toxicus
DQ388464.1.1702	tax=d:Eukaryota,k:Alveolata,p:Dinoflagellata,c:Dinophyceae,o:Peridiniales,f:Heterocapsaceae,g:Heterocapsa,s:Heterocapsa_rotundata
DQ388466.1.1701	tax=d:Eukaryota,k:Alveolata,p:Dinoflagellata,c:Dinophyceae,o:Gymnodiniphycidae,f:Suessiaceae,g:Protodinium,s:Protodinium_simplex
DQ396513.1.1809	tax=d:Eukaryota,k:Stramenopiles,p:Ochrophyta,c:Diatomea,o:Bacillariophytina,f:Mediophyceae,g:Skeletonema,s:Skeletonema_tropicum
DQ396514.1.1899	tax=d:Eukaryota,k:Stramenopiles,p:Ochrophyta,c:Diatomea,o:Bacillariophytina,f:Mediophyceae,g:Skeletonema,s:Skeletonema_tropicum
DQ396515.1.1798	tax=d:Eukaryota,k:Stramenopiles,p:Ochrophyta,c:Diatomea,o:Bacillariophytina,f:Mediophyceae,g:Skeletonema,s:Skeletonema_tropicum
DQ396516.1.1797	tax=d:Eukaryota,k:Stramenopiles,p:Ochrophyta,c:Diatomea,o:Bacillariophytina,f:Mediophyceae,g:Skeletonema,s:Skeletonema_tropicum
DQ396517.1.1798	tax=d:Eukaryota,k:Stramenopiles,p:Ochrophyta,c:Diatomea,o:Bacillariophytina,f:Mediophyceae,g:Skeletonema,s:Skeletonema_tropicum
DQ396523.1.1798	tax=d:Eukaryota,k:Stramenopiles,p:Ochrophyta,c:Diatomea,o:Bacillariophytina,f:Mediophyceae,g:Skeletonema,s:Skeletonema_costatum
DQ396524.1.1798	tax=d:Eukaryota,k:Stramenopiles,p:Ochrophyta,c:Diatomea,o:Bacillariophytina,f:Mediophyceae,g:Skeletonema,s:Skeletonema_costatum
HM483396.1.1793	tax=d:Eukaryota,k:Alveolata,p:Dinoflagellata,c:Dinophyceae,o:Peridiniphycidae,f:Thoracosphaeraceae,g:Scrippsiella,s:Scrippsiella_trochoidea
AY216904.1.1796	tax=d:Eukaryota,k:Stramenopiles,p:Ochrophyta,c:Diatomea,o:Bacillariophytina,f:Bacillariophyceae,g:Asterionellopsis,s:Asterionellopsis_glacialis
AY221723.1.1798	tax=d:Eukaryota,k:Stramenopiles,p:Ochrophyta,c:Diatomea,o:Bacillariophytina,f:Mediophyceae,g:Cyclotella,s:Cyclotella_meneghiniana
AY221947.1.1662	tax=d:Eukaryota,k:Stramenopiles,p:Ochrophyta,c:Diatomea,o:Bacillariophytina,f:Bacillariophyceae,g:Pseudo-nitzschia,s:Pseudo-nitzschia_multiseries
AY229895.1.1742	tax=d:Eukaryota,k:Stramenopiles,p:Ochrophyta,c:Diatomea,o:Chaetocerotales,f:Chaetocerotaceae,g:Chaetoceros,s:Chaetoceros_curvisetus
AY229896.1.1739	tax=d:Eukaryota,k:Stramenopiles,p:Ochrophyta,c:Diatomea,o:Chaetocerotales,f:Chaetocerotaceae,g:Chaetoceros,s:Chaetoceros_debilis
FM876311.1.1770	tax=d:Eukaryota,k:Chromista,p:Cryptophyta,c:Cryptophyceae,o:Pyrenomonadales,f:Geminigeraceae,g:Plagioselmis,s:Plagioselmis_nannoplanctica
AF239261.1.1736	tax=d:Eukaryota,k:Alveolata,p:Dinoflagellata,c:Dinophyceae,o:Dinophysiales,f:Dinophysiaceae,g:Dinophysis,s:Dinophysis_norvegica
JF790988.1.1777	tax=d:Eukaryota,k:Alveolata,p:Dinoflagellata,c:Dinophyceae,o:Gymnodiniales,f:Kareniaceae,g:Karlodinium,s:Karlodinium_veneficum
JF790997.1.1777	tax=d:Eukaryota,k:Alveolata,p:Dinoflagellata,c:Dinophyceae,o:Gymnodiniales,f:Kareniaceae,g:Karlodinium,s:Karlodinium_veneficum
JF791031.1.1777	tax=d:Eukaryota,k:Alveolata,p:Dinoflagellata,c:Dinophyceae,o:Gymnodiniphycidae,f:Suessiaceae,g:Pelagodinium,s:Protodinium_simplex
JF791032.1.1777	tax=d:Eukaryota,k:Alveolata,p:Dinoflagellata,c:Dinophyceae,o:Gymnodiniales,f:Kareniaceae,g:Karlodinium,s:Karlodinium_veneficum
JF791035.1.1777	tax=d:Eukaryota,k:Alveolata,p:Dinoflagellata,c:Dinophyceae,o:Gymnodiniales,f:Kareniaceae,g:Karlodinium,s:Karenia_mikimotoi
JF791040.1.1777	tax=d:Eukaryota,k:Alveolata,p:Dinoflagellata,c:Dinophyceae,o:Gymnodiniales,f:Kareniaceae,g:Karlodinium,s:Karlodinium_veneficum
JF791044.1.1777	tax=d:Eukaryota,k:Alveolata,p:Dinoflagellata,c:Dinophyceae,o:Gymnodiniales,f:Kareniaceae,g:Karlodinium,s:Karlodinium_veneficum
JF791045.1.1777	tax=d:Eukaryota,k:Alveolata,p:Dinoflagellata,c:Dinophyceae,o:Gymnodiniales,f:Kareniaceae,g:Karlodinium,s:Karlodinium_veneficum
JF791046.1.1777	tax=d:Eukaryota,k:Alveolata,p:Dinoflagellata,c:Dinophyceae,o:Gymnodiniales,f:Kareniaceae,g:Karlodinium,s:Karlodinium_veneficum
JF791048.1.1777	tax=d:Eukaryota,k:Alveolata,p:Dinoflagellata,c:Dinophyceae,o:Gymnodiniales,f:Kareniaceae,g:Karlodinium,s:Karlodinium_veneficum
JF791049.1.1777	tax=d:Eukaryota,k:Alveolata,p:Dinoflagellata,c:Dinophyceae,o:Gymnodiniales,f:Kareniaceae,g:Karlodinium,s:Karlodinium_veneficum
JF791059.1.1777	tax=d:Eukaryota,k:Stramenopiles,p:Ochrophyta,c:Diatomea,o:Bacillariophytina,f:Mediophyceae,g:Thalassiosira,s:Thalassiosira_minima
JF791096.1.1777	tax=d:Eukaryota,k:Alveolata,p:Dinoflagellata,c:Dinophyceae,o:Gymnodiniales,f:Kareniaceae,g:Karlodinium,s:Karlodinium_veneficum
JF794039.1.1605	tax=d:Eukaryota,k:Stramenopiles,p:Ochrophyta,c:Diatomea,o:Bacillariophytina,f:Bacillariophyceae,g:Cylindrotheca,s:Cylindrotheca_closterium
JF794044.1.1619	tax=d:Eukaryota,k:Stramenopiles,p:Ochrophyta,c:Diatomea,o:Chaetocerotales,f:Chaetocerotaceae,g:Chaetoceros,s:Chaetoceros_decipiens
AY245692.11.1792	tax=d:Eukaryota,k:Alveolata,p:Dinoflagellata,c:Dinophyceae,o:Gymnodiniales,f:Kareniaceae,g:Karlodinium,s:Karlodinium_veneficum
AY245693.24.1805	tax=d:Eukaryota,k:Alveolata,p:Dinoflagellata,c:Dinophyceae,o:Thoracosphaerales,f:Pfiesteriaceae,g:Pfiesteria,s:Pfiesteria_piscicida
DQ447648.1.2185	tax=d:Eukaryota,k:Chloroplastida,p:Chlorophyta,c:Chlorophyceae,o:Chlamydomonadales,f:Dunaliellaceae,g:Dunaliella,s:Dunaliella_salina
FN392226.1.1808	tax=d:Eukaryota,k:Alveolata,p:Dinoflagellata,c:Dinophyceae,o:Gymnodiniphycidae,f:Gymnodiniaceae,g:Gymnodinium,s:Gymnodinium_aureolum
AF272045.1.1789	tax=d:Eukaryota,k:Alveolata,p:Dinoflagellata,c:Dinophyceae,o:Gymnodiniales,f:Kareniaceae,g:Karlodinium,s:Karlodinium_veneficum
AF272046.1.1789	tax=d:Eukaryota,k:Alveolata,p:Dinoflagellata,c:Dinophyceae,o:Gymnodiniales,f:Kareniaceae,g:Karlodinium,s:Karlodinium_veneficum
AF272049.1.1789	tax=d:Eukaryota,k:Alveolata,p:Dinoflagellata,c:Dinophyceae,o:Gymnodiniales,f:Kareniaceae,g:Karlodinium,s:Karlodinium_veneficum
AF272050.1.1789	tax=d:Eukaryota,k:Alveolata,p:Dinoflagellata,c:Dinophyceae,o:Gymnodiniales,f:Kareniaceae,g:Karlodinium,s:Karlodinium_veneficum
FN551232.1.1582	tax=d:Eukaryota,k:Chromista,p:Haptophyta,c:Coccolithophyceae,o:Prymnesiales,f:Prymnesiaceae,g:Prymnesium,s:Prymnesium_polylepis
FN551233.1.1582	tax=d:Eukaryota,k:Chromista,p:Haptophyta,c:Coccolithophyceae,o:Prymnesiales,f:Prymnesiaceae,g:Prymnesium,s:Prymnesium_polylepis
FN551234.1.1582	tax=d:Eukaryota,k:Chromista,p:Haptophyta,c:Coccolithophyceae,o:Prymnesiales,f:Prymnesiaceae,g:Prymnesium,s:Prymnesium_polylepis
FN551235.1.1584	tax=d:Eukaryota,k:Chromista,p:Haptophyta,c:Coccolithophyceae,o:Prymnesiales,f:Prymnesiaceae,g:Prymnesium,s:Prymnesium_polylepis
FN551236.1.1587	tax=d:Eukaryota,k:Chromista,p:Haptophyta,c:Coccolithophyceae,o:Prymnesiales,f:Prymnesiaceae,g:Prymnesium,s:Prymnesium_polylepis
AF274251.1.1752	tax=d:Eukaryota,k:Alveolata,p:Dinoflagellata,c:Dinophyceae,o:Gymnodiniphycidae,f:Amphidiniaceae,g:Amphidinium,s:Amphidinium_carterae
FN551237.1.1587	tax=d:Eukaryota,k:Chromista,p:Haptophyta,c:Coccolithophyceae,o:Prymnesiales,f:Prymnesiaceae,g:Prymnesium,s:Prymnesium_polylepis
FN551238.1.1444	tax=d:Eukaryota,k:Chromista,p:Haptophyta,c:Coccolithophyceae,o:Prymnesiales,f:Prymnesiaceae,g:Prymnesium,s:Prymnesium_polylepis
FN551239.1.1448	tax=d:Eukaryota,k:Chromista,p:Haptophyta,c:Coccolithophyceae,o:Prymnesiales,f:Prymnesiaceae,g:Prymnesium,s:Prymnesium_polylepis
FN551240.1.1448	tax=d:Eukaryota,k:Chromista,p:Haptophyta,c:Coccolithophyceae,o:Prymnesiales,f:Prymnesiaceae,g:Prymnesium,s:Prymnesium_polylepis
FN551241.1.1450	tax=d:Eukaryota,k:Chromista,p:Haptophyta,c:Coccolithophyceae,o:Prymnesiales,f:Prymnesiaceae,g:Prymnesium,s:Prymnesium_polylepis
FN551242.1.1452	tax=d:Eukaryota,k:Chromista,p:Haptophyta,c:Coccolithophyceae,o:Prymnesiales,f:Prymnesiaceae,g:Prymnesium,s:Prymnesium_polylepis
FN551243.1.1452	tax=d:Eukaryota,k:Chromista,p:Haptophyta,c:Coccolithophyceae,o:Prymnesiales,f:Prymnesiaceae,g:Prymnesium,s:Prymnesium_polylepis
FN551244.1.1453	tax=d:Eukaryota,k:Chromista,p:Haptophyta,c:Coccolithophyceae,o:Prymnesiales,f:Prymnesiaceae,g:Prymnesium,s:Prymnesium_polylepis
FN551245.1.1453	tax=d:Eukaryota,k:Chromista,p:Haptophyta,c:Coccolithophyceae,o:Prymnesiales,f:Prymnesiaceae,g:Prymnesium,s:Prymnesium_polylepis
FN551247.1.1575	tax=d:Eukaryota,k:Chromista,p:Haptophyta,c:Coccolithophyceae,o:Prymnesiales,f:Prymnesiaceae,g:Prymnesium,s:Prymnesium_polylepis
FN551248.1.1575	tax=d:Eukaryota,k:Chromista,p:Haptophyta,c:Coccolithophyceae,o:Prymnesiales,f:Prymnesiaceae,g:Prymnesium,s:Prymnesium_polylepis
AF274259.1.1755	tax=d:Eukaryota,k:Alveolata,p:Dinoflagellata,c:Dinophyceae,o:Gymnodiniales,f:Kareniaceae,g:Karenia,s:Karenia_brevis
AF274262.1.1755	tax=d:Eukaryota,k:Alveolata,p:Dinoflagellata,c:Dinophyceae,o:Gymnodiniales,f:Kareniaceae,g:Karlodinium,s:Karlodinium_veneficum
AF274265.1.1753	tax=d:Eukaryota,k:Alveolata,p:Dinoflagellata,c:Dinophyceae,o:Peridiniales,f:Heterocapsaceae,g:Heterocapsa,s:Heterocapsa_niei
AF274266.1.1731	tax=d:Eukaryota,k:Alveolata,p:Dinoflagellata,c:Dinophyceae,o:Peridiniales,f:Heterocapsaceae,g:Heterocapsa,s:Heterocapsa_pygmaea
AF274267.1.1752	tax=d:Eukaryota,k:Alveolata,p:Dinoflagellata,c:Dinophyceae,o:Peridiniales,f:Heterocapsaceae,g:Heterocapsa,s:Heterocapsa_rotundata
AF274273.1.1754	tax=d:Eukaryota,k:Alveolata,p:Dinoflagellata,c:Dinophyceae,o:Gonyaulacales,f:Pyrocystaceae,g:Protoceratium,s:Protoceratium_reticulatum
AF274275.1.1754	tax=d:Eukaryota,k:Alveolata,p:Dinoflagellata,c:Dinophyceae,o:Gonyaulacales,f:Pyrocystaceae,g:Pyrodinium,s:Pyrodinium_bahamense
JF831041.1.1711	tax=d:Eukaryota,k:Chloroplastida,p:Chlorophyta,c:Chlorophyceae,o:Chlamydomonadales,f:Dunaliellaceae,g:Dunaliella,s:Dunaliella_salina
AF274277.1.1753	tax=d:Eukaryota,k:Alveolata,p:Dinoflagellata,c:Dinophyceae,o:Peridiniphycidae,f:Thoracosphaeraceae,g:Scrippsiella,s:Scrippsiella_trochoidea
JF831042.1.1640	tax=d:Eukaryota,k:Chloroplastida,p:Chlorophyta,c:Chlorophyceae,o:Chlamydomonadales,f:Dunaliellaceae,g:Dunaliella,s:Dunaliella_salina
JF831043.1.2087	tax=d:Eukaryota,k:Chloroplastida,p:Chlorophyta,c:Chlorophyceae,o:Chlamydomonadales,f:Dunaliellaceae,g:Dunaliella,s:Dunaliella_salina
JF831044.1.2065	tax=d:Eukaryota,k:Chloroplastida,p:Chlorophyta,c:Chlorophyceae,o:Chlamydomonadales,f:Dunaliellaceae,g:Dunaliella,s:Dunaliella_salina
JF831045.1.1707	tax=d:Eukaryota,k:Chloroplastida,p:Chlorophyta,c:Chlorophyceae,o:Chlamydomonadales,f:Dunaliellaceae,g:Dunaliella,s:Dunaliella_salina
AF276818.36.1787	tax=d:Eukaryota,k:Alveolata,p:Dinoflagellata,c:Dinophyceae,o:Gymnodiniphycidae,f:Gymnodiniaceae,g:Akashiwo,s:Akashiwo_sanguinea
JF900404.1.2117	tax=d:Eukaryota,k:Chloroplastida,p:Chlorophyta,c:Chlorophyceae,o:Chlamydomonadales,f:Dunaliellaceae,g:Dunaliella,s:Dunaliella_salina
JF903801.1.2112	tax=d:Eukaryota,k:Chloroplastida,p:Chlorophyta,c:Chlorophyceae,o:Chlamydomonadales,f:Dunaliellaceae,g:Dunaliella,s:Dunaliella_salina
JF906989.1.1800	tax=d:Eukaryota,k:Alveolata,p:Dinoflagellata,c:Dinophyceae,o:Gonyaulacales,f:Pyrocystaceae,g:Alexandrium,s:Alexandrium_catenella
JF906990.1.1800	tax=d:Eukaryota,k:Alveolata,p:Dinoflagellata,c:Dinophyceae,o:Gonyaulacales,f:Pyrocystaceae,g:Alexandrium,s:Alexandrium_tamarense
JF906991.1.1801	tax=d:Eukaryota,k:Alveolata,p:Dinoflagellata,c:Dinophyceae,o:Gonyaulacales,f:Pyrocystaceae,g:Alexandrium,s:Alexandrium_tamarense
JF906992.1.1801	tax=d:Eukaryota,k:Alveolata,p:Dinoflagellata,c:Dinophyceae,o:Gonyaulacales,f:Pyrocystaceae,g:Alexandrium,s:Alexandrium_tamarense
JF906993.1.1801	tax=d:Eukaryota,k:Alveolata,p:Dinoflagellata,c:Dinophyceae,o:Gonyaulacales,f:Pyrocystaceae,g:Alexandrium,s:Alexandrium_tamarense
JF906994.1.1801	tax=d:Eukaryota,k:Alveolata,p:Dinoflagellata,c:Dinophyceae,o:Gonyaulacales,f:Pyrocystaceae,g:Alexandrium,s:Alexandrium_tamarense
JF906995.1.1801	tax=d:Eukaryota,k:Alveolata,p:Dinoflagellata,c:Dinophyceae,o:Gonyaulacales,f:Pyrocystaceae,g:Alexandrium,s:Alexandrium_tamarense
JF906996.1.1802	tax=d:Eukaryota,k:Alveolata,p:Dinoflagellata,c:Dinophyceae,o:Gonyaulacales,f:Pyrocystaceae,g:Alexandrium,s:Alexandrium_affine
JF906997.1.1802	tax=d:Eukaryota,k:Alveolata,p:Dinoflagellata,c:Dinophyceae,o:Gonyaulacales,f:Pyrocystaceae,g:Alexandrium,s:Alexandrium_affine
JF906998.1.1803	tax=d:Eukaryota,k:Alveolata,p:Dinoflagellata,c:Dinophyceae,o:Gonyaulacales,f:Pyrocystaceae,g:Alexandrium,s:Alexandrium_minutum
DQ470657.1.1678	tax=d:Eukaryota,k:Stramenopiles,p:Ochrophyta,c:Raphidophyceae,o:Chattonellales,f:Chattonellaceae,g:Heterosigma,s:Heterosigma_akashiwo
DQ470658.1.1678	tax=d:Eukaryota,k:Stramenopiles,p:Ochrophyta,c:Raphidophyceae,o:Chattonellales,f:Chattonellaceae,g:Heterosigma,s:Heterosigma_akashiwo
DQ470659.1.1678	tax=d:Eukaryota,k:Stramenopiles,p:Ochrophyta,c:Raphidophyceae,o:Chattonellales,f:Chattonellaceae,g:Heterosigma,s:Heterosigma_akashiwo
DQ470660.1.1678	tax=d:Eukaryota,k:Stramenopiles,p:Ochrophyta,c:Raphidophyceae,o:Chattonellales,f:Chattonellaceae,g:Heterosigma,s:Heterosigma_akashiwo
DQ470661.1.1678	tax=d:Eukaryota,k:Stramenopiles,p:Ochrophyta,c:Raphidophyceae,o:Chattonellales,f:Chattonellaceae,g:Heterosigma,s:Heterosigma_akashiwo
DQ470662.1.1678	tax=d:Eukaryota,k:Stramenopiles,p:Ochrophyta,c:Raphidophyceae,o:Chattonellales,f:Chattonellaceae,g:Heterosigma,s:Heterosigma_akashiwo
AM075624.1.1794	tax=d:Eukaryota,k:Stramenopiles,p:Ochrophyta,c:Dictyochophyceae,:Florenciellales,f:Florenciellales_incertae_sediso,g:Pseudochattonella,s:Pseudochattonella_farcimen
AM075625.1.1816	tax=d:Eukaryota,k:Stramenopiles,p:Ochrophyta,c:Dictyochophyceae,:Florenciellales,f:Florenciellales_incertae_sediso,g:Pseudochattonella,s:Pseudochattonella_verruculosa
HM805019.1.1739	tax=d:Eukaryota,k:Stramenopiles,p:Ochrophyta,c:Diatomea,o:Bacillariophytina,f:Bacillariophyceae,g:Halamphora,s:Halamphora_coffeiformis
HM805030.1.1774	tax=d:Eukaryota,k:Stramenopiles,p:Ochrophyta,c:Diatomea,o:Bacillariophytina,f:Mediophyceae,g:Cyclotella,s:Cyclotella_meneghiniana
HM805045.1.1692	tax=d:Eukaryota,k:Stramenopiles,p:Ochrophyta,c:Diatomea,o:Bacillariophytina,f:Mediophyceae,g:Skeletonema,s:Skeletonema_marinoi
HM853775.1.1233	tax=d:Eukaryota,k:Alveolata,p:Dinoflagellata,c:Dinophyceae,o:Dinophysiales,f:Oxyphysiaceae,g:Phalacroma,s:Phalacroma_mitra
HM853776.1.1224	tax=d:Eukaryota,k:Alveolata,p:Dinoflagellata,c:Dinophyceae,o:Dinophysiales,f:Oxyphysiaceae,g:Phalacroma,s:Phalacroma_mitra
HM853777.1.1218	tax=d:Eukaryota,k:Alveolata,p:Dinoflagellata,c:Dinophyceae,o:Dinophysiales,f:Oxyphysiaceae,g:Phalacroma,s:Phalacroma_mitra
HM853784.1.1216	tax=d:Eukaryota,k:Alveolata,p:Dinoflagellata,c:Dinophyceae,o:Dinophysiales,f:Oxyphysiaceae,g:Phalacroma,s:Phalacroma_rotundatum
HM853815.1.1608	tax=d:Eukaryota,k:Alveolata,p:Dinoflagellata,c:Dinophyceae,o:Dinophysiales,f:Dinophysiaceae,g:Dinophysis,s:Dinophysis_caudata
HM853816.1.1212	tax=d:Eukaryota,k:Alveolata,p:Dinoflagellata,c:Dinophyceae,o:Dinophysiales,f:Dinophysiaceae,g:Dinophysis,s:Dinophysis_tripos
AM184122.1.1788	tax=d:Eukaryota,k:Alveolata,p:Dinoflagellata,c:Dinophyceae,o:Gymnodiniphycidae,f:Gymnodiniaceae,g:Lepidodinium,s:Lepidodinium_chlorophorum
DQ500119.1.1545	tax=d:Eukaryota,k:Alveolata,p:Dinoflagellata,c:Dinophyceae,o:Gonyaulacales,f:Pyrocystaceae,g:Pyrodinium,s:Pyrodinium_bahamense_var._compressum
DQ500120.1.1580	tax=d:Eukaryota,k:Alveolata,p:Dinoflagellata,c:Dinophyceae,o:Gonyaulacales,f:Pyrocystaceae,g:Pyrodinium,s:Pyrodinium_bahamense_var._compressum
DQ500121.1.1564	tax=d:Eukaryota,k:Alveolata,p:Dinoflagellata,c:Dinophyceae,o:Gonyaulacales,f:Pyrocystaceae,g:Pyrodinium,s:Pyrodinium_bahamense_var._compressum
DQ500122.1.1544	tax=d:Eukaryota,k:Alveolata,p:Dinoflagellata,c:Dinophyceae,o:Gonyaulacales,f:Pyrocystaceae,g:Pyrodinium,s:Pyrodinium_bahamense_var._compressum
DQ500123.1.1576	tax=d:Eukaryota,k:Alveolata,p:Dinoflagellata,c:Dinophyceae,o:Gonyaulacales,f:Pyrocystaceae,g:Pyrodinium,s:Pyrodinium_bahamense_var._compressum
HM991688.1.1770	tax=d:Eukaryota,k:Stramenopiles,p:Ochrophyta,c:Diatomea,o:Bacillariophytina,f:Mediophyceae,g:Thalassiosira,s:Thalassiosira_allenii
HM991690.1.1746	tax=d:Eukaryota,k:Stramenopiles,p:Ochrophyta,c:Diatomea,o:Bacillariophytina,f:Mediophyceae,g:Thalassiosira,s:Thalassiosira_curviseriata
HM991692.1.1771	tax=d:Eukaryota,k:Stramenopiles,p:Ochrophyta,c:Diatomea,o:Bacillariophytina,f:Mediophyceae,g:Thalassiosira,s:Thalassiosira_lundiana
HM991693.1.1758	tax=d:Eukaryota,k:Stramenopiles,p:Ochrophyta,c:Diatomea,o:Bacillariophytina,f:Mediophyceae,g:Thalassiosira,s:Thalassiosira_mala
AY331681.1.1792	tax=d:Eukaryota,k:Alveolata,p:Dinoflagellata,c:Dinophyceae,o:Gymnodiniphycidae,f:Gymnodiniaceae,g:Lepidodinium,s:Lepidodinium_chlorophorum
HM991694.1.1756	tax=d:Eukaryota,k:Stramenopiles,p:Ochrophyta,c:Diatomea,o:Bacillariophytina,f:Mediophyceae,g:Thalassiosira,s:Thalassiosira_minuscula
HM991698.1.1768	tax=d:Eukaryota,k:Stramenopiles,p:Ochrophyta,c:Diatomea,o:Bacillariophytina,f:Mediophyceae,g:Thalassiosira,s:Thalassiosira_pseudonana
HM991699.1.1812	tax=d:Eukaryota,k:Stramenopiles,p:Ochrophyta,c:Diatomea,o:Bacillariophytina,f:Mediophyceae,g:Thalassiosira,s:Thalassiosira_punctigera
HM991700.1.1763	tax=d:Eukaryota,k:Stramenopiles,p:Ochrophyta,c:Diatomea,o:Bacillariophytina,f:Mediophyceae,g:Thalassiosira,s:Thalassiosira_rotula
HM991702.1.1761	tax=d:Eukaryota,k:Stramenopiles,p:Ochrophyta,c:Diatomea,o:Bacillariophytina,f:Mediophyceae,g:Thalassiosira,s:Thalassiosira_weissflogii
DQ514849.1.1761	tax=d:Eukaryota,k:Stramenopiles,p:Ochrophyta,c:Diatomea,o:Bacillariophytina,f:Mediophyceae,g:Lauderia,s:Lauderia_annulata
DQ514853.1.1731	tax=d:Eukaryota,k:Stramenopiles,p:Ochrophyta,c:Diatomea,o:Bacillariophytina,f:Mediophyceae,g:Cyclotella,s:Cyclotella_meneghiniana
DQ514854.1.1746	tax=d:Eukaryota,k:Stramenopiles,p:Ochrophyta,c:Diatomea,o:Bacillariophytina,f:Mediophyceae,g:Cyclotella,s:Cyclotella_meneghiniana
DQ514856.1.1722	tax=d:Eukaryota,k:Stramenopiles,p:Ochrophyta,c:Diatomea,o:Bacillariophytina,f:Mediophyceae,g:Cyclotella,s:Cyclotella_meneghiniana
AM231028.1.1783	tax=d:Eukaryota,k:Alveolata,p:Dinoflagellata,c:Dinophyceae,o:Thoracosphaerales,f:Pfiesteriaceae,g:Pfiesteria,s:Pfiesteria_piscicida
AM231029.1.1783	tax=d:Eukaryota,k:Alveolata,p:Dinoflagellata,c:Dinophyceae,o:Thoracosphaerales,f:Pfiesteriaceae,g:Pfiesteria,s:Pfiesteria_piscicida
AM231030.1.1783	tax=d:Eukaryota,k:Alveolata,p:Dinoflagellata,c:Dinophyceae,o:Thoracosphaerales,f:Pfiesteriaceae,g:Pfiesteria,s:Pfiesteria_piscicida
AM231031.1.1783	tax=d:Eukaryota,k:Alveolata,p:Dinoflagellata,c:Dinophyceae,o:Thoracosphaerales,f:Pfiesteriaceae,g:Pfiesteria,s:Pfiesteria_piscicida
DQ514860.1.1708	tax=d:Eukaryota,k:Stramenopiles,p:Ochrophyta,c:Diatomea,o:Bacillariophytina,f:Mediophyceae,g:Cyclotella,s:Cyclotella_meneghiniana
AM231032.1.1783	tax=d:Eukaryota,k:Alveolata,p:Dinoflagellata,c:Dinophyceae,o:Thoracosphaerales,f:Pfiesteriaceae,g:Pfiesteria,s:Pfiesteria_piscicida
DQ514861.1.1721	tax=d:Eukaryota,k:Stramenopiles,p:Ochrophyta,c:Diatomea,o:Bacillariophytina,f:Mediophyceae,g:Cyclotella,s:Cyclotella_meneghiniana
AM231033.1.1783	tax=d:Eukaryota,k:Alveolata,p:Dinoflagellata,c:Dinophyceae,o:Thoracosphaerales,f:Pfiesteriaceae,g:Pfiesteria,s:Pfiesteria_piscicida
DQ514862.1.1735	tax=d:Eukaryota,k:Stramenopiles,p:Ochrophyta,c:Diatomea,o:Bacillariophytina,f:Mediophyceae,g:Thalassiosira,s:Thalassiosira_pseudonana
DQ514863.1.1766	tax=d:Eukaryota,k:Stramenopiles,p:Ochrophyta,c:Diatomea,o:Bacillariophytina,f:Mediophyceae,g:Thalassiosira,s:Thalassiosira_pseudonana
DQ514876.1.1765	tax=d:Eukaryota,k:Stramenopiles,p:Ochrophyta,c:Diatomea,o:Bacillariophytina,f:Mediophyceae,g:Thalassiosira,s:Thalassiosira_minima
DQ514879.1.1753	tax=d:Eukaryota,k:Stramenopiles,p:Ochrophyta,c:Diatomea,o:Bacillariophytina,f:Mediophyceae,g:Thalassiosira,s:Thalassiosira_weissflogii
DQ514880.1.1750	tax=d:Eukaryota,k:Stramenopiles,p:Ochrophyta,c:Diatomea,o:Bacillariophytina,f:Mediophyceae,g:Thalassiosira,s:Thalassiosira_pseudonana
DQ514882.1.1744	tax=d:Eukaryota,k:Stramenopiles,p:Ochrophyta,c:Diatomea,o:Bacillariophytina,f:Mediophyceae,g:Thalassiosira,s:Thalassiosira_minuscula
DQ514884.1.1746	tax=d:Eukaryota,k:Stramenopiles,p:Ochrophyta,c:Diatomea,o:Bacillariophytina,f:Mediophyceae,g:Thalassiosira,s:Thalassiosira_rotula
DQ514885.1.1746	tax=d:Eukaryota,k:Stramenopiles,p:Ochrophyta,c:Diatomea,o:Bacillariophytina,f:Mediophyceae,g:Thalassiosira,s:Thalassiosira_punctigera
DQ514887.1.1721	tax=d:Eukaryota,k:Stramenopiles,p:Ochrophyta,c:Diatomea,o:Bacillariophytina,f:Mediophyceae,g:Thalassiosira,s:Thalassiosira_minuscula
DQ514889.1.1749	tax=d:Eukaryota,k:Stramenopiles,p:Ochrophyta,c:Diatomea,o:Bacillariophytina,f:Mediophyceae,g:Thalassiosira,s:Thalassiosira_weissflogii
DQ514893.1.1716	tax=d:Eukaryota,k:Stramenopiles,p:Ochrophyta,c:Diatomea,o:Bacillariophytina,f:Mediophyceae,g:Thalassiosira,s:Thalassiosira_punctigera
AY347308.401.2201	tax=d:Eukaryota,k:Alveolata,p:Dinoflagellata,c:Dinophyceae,o:Gonyaulacales,f:Pyrocystaceae,g:Alexandrium,s:Alexandrium_catenella
AY347309.334.2135	tax=d:Eukaryota,k:Alveolata,p:Dinoflagellata,c:Dinophyceae,o:Gymnodiniales,f:Gymnodiniaceae,g:Margalefidinium,s:Margalefidinium_polykrikoides
FJ217814.1.1521	tax=d:Eukaryota,k:Alveolata,p:Dinoflagellata,c:Dinophyceae,o:Peridiniales,f:Amphidomataceae,g:Azadinium,s:Azadinium_spinosum
AM235380.1.1746	tax=d:Eukaryota,k:Stramenopiles,p:Ochrophyta,c:Diatomea,o:Bacillariophytina,f:Bacillariophyceae,g:Pseudo-nitzschia,s:Pseudo-nitzschia_multiseries
AM235381.1.1746	tax=d:Eukaryota,k:Stramenopiles,p:Ochrophyta,c:Diatomea,o:Bacillariophytina,f:Bacillariophyceae,g:Pseudo-nitzschia,s:Pseudo-nitzschia_multiseries
AM235382.1.1746	tax=d:Eukaryota,k:Stramenopiles,p:Ochrophyta,c:Diatomea,o:Bacillariophytina,f:Bacillariophyceae,g:Pseudo-nitzschia,s:Pseudo-nitzschia_multiseries
AM235384.1.1745	tax=d:Eukaryota,k:Stramenopiles,p:Ochrophyta,c:Diatomea,o:Bacillariophytina,f:Bacillariophyceae,g:Pseudo-nitzschia,s:Pseudo-nitzschia_australis
FJ222752.1.1219	tax=d:Eukaryota,k:Stramenopiles,p:Ochrophyta,c:Diatomea,o:Bacillariophytina,f:Bacillariophyceae,g:Pseudo-nitzschia,s:Pseudo-nitzschia_turgidula
JN091729.1.1114	tax=d:Eukaryota,k:Stramenopiles,p:Ochrophyta,c:Diatomea,o:Bacillariophytina,f:Bacillariophyceae,g:Pseudo-nitzschia,s:Pseudo-nitzschia_turgidula
AM236073.1.1638	tax=d:Eukaryota,k:Stramenopiles,p:Ochrophyta,c:Diatomea,o:Bacillariophytina,f:Mediophyceae,g:Cyclotella,s:Cyclotella_meneghiniana
HQ121419.1.1671	tax=d:Eukaryota,k:Stramenopiles,p:Ochrophyta,c:Diatomea,o:Bacillariophytina,f:Bacillariophyceae,g:Cylindrotheca,s:Cylindrotheca_closterium
AF330600.1.1813	tax=d:Eukaryota,k:Alveolata,p:Dinoflagellata,c:Dinophyceae,o:Thoracosphaerales,f:Pfiesteriaceae,g:Pfiesteria,s:Pfiesteria_piscicida
AF330601.1.1813	tax=d:Eukaryota,k:Alveolata,p:Dinoflagellata,c:Dinophyceae,o:Thoracosphaerales,f:Pfiesteriaceae,g:Pfiesteria,s:Pfiesteria_piscicida
AF330602.1.1813	tax=d:Eukaryota,k:Alveolata,p:Dinoflagellata,c:Dinophyceae,o:Thoracosphaerales,f:Pfiesteriaceae,g:Pfiesteria,s:Pfiesteria_piscicida
AF330603.1.1813	tax=d:Eukaryota,k:Alveolata,p:Dinoflagellata,c:Dinophyceae,o:Thoracosphaerales,f:Pfiesteriaceae,g:Pfiesteria,s:Pfiesteria_piscicida
AF330604.1.1813	tax=d:Eukaryota,k:Alveolata,p:Dinoflagellata,c:Dinophyceae,o:Thoracosphaerales,f:Pfiesteriaceae,g:Pfiesteria,s:Pfiesteria_piscicida
AF330605.1.1813	tax=d:Eukaryota,k:Alveolata,p:Dinoflagellata,c:Dinophyceae,o:Thoracosphaerales,f:Pfiesteriaceae,g:Pfiesteria,s:Pfiesteria_piscicida
AF330606.1.1813	tax=d:Eukaryota,k:Alveolata,p:Dinoflagellata,c:Dinophyceae,o:Thoracosphaerales,f:Pfiesteriaceae,g:Pfiesteria,s:Pfiesteria_piscicida
AF330607.1.1813	tax=d:Eukaryota,k:Alveolata,p:Dinoflagellata,c:Dinophyceae,o:Thoracosphaerales,f:Pfiesteriaceae,g:Pfiesteria,s:Pfiesteria_piscicida
AF330608.1.1813	tax=d:Eukaryota,k:Alveolata,p:Dinoflagellata,c:Dinophyceae,o:Thoracosphaerales,f:Pfiesteriaceae,g:Pfiesteria,s:Pfiesteria_piscicida
AF330609.1.1813	tax=d:Eukaryota,k:Alveolata,p:Dinoflagellata,c:Dinophyceae,o:Thoracosphaerales,f:Pfiesteriaceae,g:Pfiesteria,s:Pfiesteria_piscicida
AF330610.1.1813	tax=d:Eukaryota,k:Alveolata,p:Dinoflagellata,c:Dinophyceae,o:Thoracosphaerales,f:Pfiesteriaceae,g:Pfiesteria,s:Pfiesteria_piscicida
AF330611.1.1813	tax=d:Eukaryota,k:Alveolata,p:Dinoflagellata,c:Dinophyceae,o:Thoracosphaerales,f:Pfiesteriaceae,g:Pfiesteria,s:Pfiesteria_piscicida
AF330612.1.1813	tax=d:Eukaryota,k:Alveolata,p:Dinoflagellata,c:Dinophyceae,o:Thoracosphaerales,f:Pfiesteriaceae,g:Pfiesteria,s:Pfiesteria_piscicida
AF330613.1.1813	tax=d:Eukaryota,k:Alveolata,p:Dinoflagellata,c:Dinophyceae,o:Thoracosphaerales,f:Pfiesteriaceae,g:Pfiesteria,s:Pfiesteria_piscicida
AF330614.1.1813	tax=d:Eukaryota,k:Alveolata,p:Dinoflagellata,c:Dinophyceae,o:Thoracosphaerales,f:Pfiesteriaceae,g:Pfiesteria,s:Pfiesteria_piscicida
AF330615.1.1813	tax=d:Eukaryota,k:Alveolata,p:Dinoflagellata,c:Dinophyceae,o:Thoracosphaerales,f:Pfiesteriaceae,g:Pfiesteria,s:Pfiesteria_piscicida
AF330616.1.1813	tax=d:Eukaryota,k:Alveolata,p:Dinoflagellata,c:Dinophyceae,o:Thoracosphaerales,f:Pfiesteriaceae,g:Pfiesteria,s:Pfiesteria_piscicida
AF330617.1.1813	tax=d:Eukaryota,k:Alveolata,p:Dinoflagellata,c:Dinophyceae,o:Thoracosphaerales,f:Pfiesteriaceae,g:Pfiesteria,s:Pfiesteria_piscicida
AF330618.1.1813	tax=d:Eukaryota,k:Alveolata,p:Dinoflagellata,c:Dinophyceae,o:Thoracosphaerales,f:Pfiesteriaceae,g:Pfiesteria,s:Pfiesteria_piscicida
AF330619.1.1813	tax=d:Eukaryota,k:Alveolata,p:Dinoflagellata,c:Dinophyceae,o:Thoracosphaerales,f:Pfiesteriaceae,g:Pfiesteria,s:Pfiesteria_piscicida
AF330620.1.1813	tax=d:Eukaryota,k:Alveolata,p:Dinoflagellata,c:Dinophyceae,o:Thoracosphaerales,f:Pfiesteriaceae,g:Pfiesteria,s:Pfiesteria_piscicida
AY421770.1.1788	tax=d:Eukaryota,k:Alveolata,p:Dinoflagellata,c:Dinophyceae,o:Gymnodiniphycidae,f:Gymnodiniaceae,g:Akashiwo,s:Akashiwo_sanguinea
AY421771.1.1788	tax=d:Eukaryota,k:Alveolata,p:Dinoflagellata,c:Dinophyceae,o:Gymnodiniphycidae,f:Gymnodiniaceae,g:Akashiwo,s:Akashiwo_sanguinea
AY421772.1.1788	tax=d:Eukaryota,k:Alveolata,p:Dinoflagellata,c:Dinophyceae,o:Gonyaulacales,f:Pyrocystaceae,g:Alexandrium,s:Alexandrium_catenella
AY421773.1.1788	tax=d:Eukaryota,k:Alveolata,p:Dinoflagellata,c:Dinophyceae,o:Gonyaulacales,f:Pyrocystaceae,g:Alexandrium,s:Alexandrium_catenella
AY421774.1.1788	tax=d:Eukaryota,k:Alveolata,p:Dinoflagellata,c:Dinophyceae,o:Gonyaulacales,f:Pyrocystaceae,g:Alexandrium,s:Alexandrium_catenella
AY421775.1.1788	tax=d:Eukaryota,k:Alveolata,p:Dinoflagellata,c:Dinophyceae,o:Gonyaulacales,f:Pyrocystaceae,g:Alexandrium,s:Alexandrium_catenella
AY421777.1.1787	tax=d:Eukaryota,k:Alveolata,p:Dinoflagellata,c:Dinophyceae,o:Gonyaulacales,f:Pyrocystaceae,g:Alexandrium,s:Alexandrium_tamarense
AY421779.1.1789	tax=d:Eukaryota,k:Alveolata,p:Dinoflagellata,c:Dinophyceae,o:Gymnodiniales,f:Gymnodiniaceae,g:Margalefidinium,s:Margalefidinium_polykrikoides
AY421780.1.1789	tax=d:Eukaryota,k:Alveolata,p:Dinoflagellata,c:Dinophyceae,o:Gymnodiniales,f:Gymnodiniaceae,g:Margalefidinium,s:Margalefidinium_polykrikoides
AY421781.1.1789	tax=d:Eukaryota,k:Alveolata,p:Dinoflagellata,c:Dinophyceae,o:Gymnodiniales,f:Gymnodiniaceae,g:Margalefidinium,s:Margalefidinium_polykrikoides
AY421782.1.1789	tax=d:Eukaryota,k:Alveolata,p:Dinoflagellata,c:Dinophyceae,o:Gymnodiniales,f:Gymnodiniaceae,g:Margalefidinium,s:Margalefidinium_polykrikoides
AY421783.1.1791	tax=d:Eukaryota,k:Alveolata,p:Dinoflagellata,c:Dinophyceae,o:Gymnodiniales,f:Gymnodiniaceae,g:Gymnodinium,s:Gymnodinium_catenatum
AY421784.1.1791	tax=d:Eukaryota,k:Alveolata,p:Dinoflagellata,c:Dinophyceae,o:Gymnodiniales,f:Gymnodiniaceae,g:Gymnodinium,s:Gymnodinium_catenatum
AY421785.1.1791	tax=d:Eukaryota,k:Alveolata,p:Dinoflagellata,c:Dinophyceae,o:Gymnodiniales,f:Gymnodiniaceae,g:Gymnodinium,s:Gymnodinium_catenatum
AY421787.1.1788	tax=d:Eukaryota,k:Alveolata,p:Dinoflagellata,c:Dinophyceae,o:Peridiniales,f:Heterocapsaceae,g:Heterocapsa,s:Heterocapsa_triquetra
AY421790.1.1789	tax=d:Eukaryota,k:Alveolata,p:Dinoflagellata,c:Dinophyceae,o:Gonyaulacales,f:Pyrocystaceae,g:Protoceratium,s:Protoceratium_reticulatum
AY421792.1.1790	tax=d:Eukaryota,k:Alveolata,p:Dinoflagellata,c:Dinophyceae,o:Peridiniphycidae,f:Thoracosphaeraceae,g:Scrippsiella,s:Scrippsiella_trochoidea
AY443013.1.1753	tax=d:Eukaryota,k:Alveolata,p:Dinoflagellata,c:Dinophyceae,o:Gonyaulacales,f:Gonyaulacaceae,g:Gonyaulax,s:Gonyaulax_verior
AY443019.1.1754	tax=d:Eukaryota,k:Alveolata,p:Dinoflagellata,c:Dinophyceae,o:Prorocentrales,f:Prorocentraceae,g:Prorocentrum,s:Prorocentrum_gracile
AY443024.1.1740	tax=d:Eukaryota,k:Alveolata,p:Dinoflagellata,c:Dinophyceae,o:Gonyaulacales,f:Pyrocystaceae,g:Pyrophacus,s:Pyrophacus_steinii
AF352818.1.1680	tax=d:Eukaryota,k:Alveolata,p:Dinoflagellata,c:Dinophyceae,o:Gymnodiniales,f:Kareniaceae,g:Karenia,s:Karenia_brevis
AF352819.1.1680	tax=d:Eukaryota,k:Alveolata,p:Dinoflagellata,c:Dinophyceae,o:Gymnodiniales,f:Kareniaceae,g:Karenia,s:Karenia_brevis
AF352820.1.1680	tax=d:Eukaryota,k:Alveolata,p:Dinoflagellata,c:Dinophyceae,o:Gymnodiniales,f:Kareniaceae,g:Karenia,s:Karenia_brevis
AF352821.1.1680	tax=d:Eukaryota,k:Alveolata,p:Dinoflagellata,c:Dinophyceae,o:Gymnodiniales,f:Kareniaceae,g:Karenia,s:Karenia_brevis
AF352822.1.1680	tax=d:Eukaryota,k:Alveolata,p:Dinoflagellata,c:Dinophyceae,o:Gymnodiniales,f:Kareniaceae,g:Karenia,s:Karenia_brevis
AY456115.1.1754	tax=d:Eukaryota,k:Alveolata,p:Dinoflagellata,c:Dinophyceae,o:Gonyaulacales,f:Pyrocystaceae,g:Pyrodinium,s:Pyrodinium_bahamense
AF374477.1.1805	tax=d:Eukaryota,k:Stramenopiles,p:Ochrophyta,c:Diatomea,o:Bacillariophytina,f:Mediophyceae,g:Thalassiosira,s:Thalassiosira_weissflogii
AF374480.1.1805	tax=d:Eukaryota,k:Stramenopiles,p:Ochrophyta,c:Diatomea,o:Bacillariophytina,f:Mediophyceae,g:Thalassiosira,s:Thalassiosira_rotula
AF374481.1.1804	tax=d:Eukaryota,k:Stramenopiles,p:Ochrophyta,c:Diatomea,o:Bacillariophytina,f:Mediophyceae,g:Thalassiosira,s:Thalassiosira_pseudonana
FR846195.1.1732	tax=d:Eukaryota,k:Alveolata,p:Dinoflagellata,c:Dinophyceae,o:Peridiniphycidae,f:Gonyaulacales,g:Coolia,s:Coolia_canariensis
FR847217.1.1750	tax=d:Eukaryota,k:Alveolata,p:Dinoflagellata,c:Dinophyceae,o:Peridiniphycidae,f:Gonyaulacales,g:Coolia,s:Coolia_monotis
FR847220.1.1747	tax=d:Eukaryota,k:Alveolata,p:Dinoflagellata,c:Dinophyceae,o:Peridiniphycidae,f:Gonyaulacales,g:Coolia,s:Coolia_monotis
FR865481.2.1682	tax=d:Eukaryota,k:Stramenopiles,p:Ochrophyta,c:Diatomea,o:Bacillariophytina,f:Bacillariophyceae,g:Halamphora,s:Halamphora_coffeiformis
FR865489.2.1770	tax=d:Eukaryota,k:Stramenopiles,p:Ochrophyta,c:Diatomea,o:Chaetocerotales,f:Chaetocerotaceae,g:Chaetoceros,s:Chaetoceros_debilis
AY485445.1.1790	tax=d:Eukaryota,k:Stramenopiles,p:Ochrophyta,c:Diatomea,o:Bacillariophytina,f:Mediophyceae,g:Thalassiosira,s:Thalassiosira_weissflogii
AY485446.1.1784	tax=d:Eukaryota,k:Stramenopiles,p:Ochrophyta,c:Diatomea,o:Chaetocerotales,f:Chaetocerotaceae,g:Chaetoceros,s:Chaetoceros_socialis
AY485452.1.1771	tax=d:Eukaryota,k:Stramenopiles,p:Ochrophyta,c:Diatomea,o:Bacillariophytina,f:Mediophyceae,g:Thalassiosira,s:Thalassiosira_pseudonana
AY485455.1.1787	tax=d:Eukaryota,k:Stramenopiles,p:Ochrophyta,c:Diatomea,o:Bacillariophytina,f:Bacillariophyceae,g:Cylindrotheca,s:Cylindrotheca_closterium
FR865522.2.1779	tax=d:Eukaryota,k:Stramenopiles,p:Ochrophyta,c:Diatomea,o:Bacillariophytina,f:Mediophyceae,g:Thalassiosira,s:Thalassiosira_minima
AY485471.1.1690	tax=d:Eukaryota,k:Stramenopiles,p:Ochrophyta,c:Diatomea,o:Bacillariophytina,f:Bacillariophyceae,g:Cylindrotheca,s:Cylindrotheca_closterium
AY485473.1.1699	tax=d:Eukaryota,k:Stramenopiles,p:Ochrophyta,c:Diatomea,o:Bacillariophytina,f:Mediophyceae,g:Skeletonema,s:Skeletonema_costatum
AY485487.1.1708	tax=d:Eukaryota,k:Stramenopiles,p:Ochrophyta,c:Diatomea,o:Coscinodiscophytina,f:Rhizosolenids,g:Guinardia,s:Guinardia_delicatula
AY485498.1.1864	tax=d:Eukaryota,k:Stramenopiles,p:Ochrophyta,c:Diatomea,o:Bacillariophytina,f:Bacillariophyceae,g:Halamphora,s:Halamphora_coffeiformis
AY485525.1.1788	tax=d:Eukaryota,k:Stramenopiles,p:Ochrophyta,c:Diatomea,o:Coscinodiscophytina,f:Rhizosolenids,g:Proboscia,s:Proboscia_alata
AY485526.1.1624	tax=d:Eukaryota,k:Stramenopiles,p:Ochrophyta,c:Diatomea,o:Bacillariophytina,f:Mediophyceae,g:Thalassiosira,s:Thalassiosira_punctigera
FR865624.2.1772	tax=d:Eukaryota,k:Alveolata,p:Dinoflagellata,c:Dinophyceae,o:Gymnodiniphycidae,f:Amphidiniaceae,g:Amphidinium,s:Amphidinium_carterae
FR865625.2.1771	tax=d:Eukaryota,k:Alveolata,p:Dinoflagellata,c:Dinophyceae,o:Gonyaulacales,f:Gonyaulacaceae,g:Gonyaulax,s:Gonyaulax_spinifera
FR865627.1.1766	tax=d:Eukaryota,k:Alveolata,p:Dinoflagellata,c:Dinophyceae,o:Gymnodiniales,f:Kareniaceae,g:Karenia,s:Karenia_mikimotoi
HQ324897.1.1718	tax=d:Eukaryota,k:Alveolata,p:Dinoflagellata,c:Dinophyceae,o:Peridiniales,f:Amphidomataceae,g:Azadinium,s:Azadinium_poporum
HQ324898.1.1777	tax=d:Eukaryota,k:Alveolata,p:Dinoflagellata,c:Dinophyceae,o:Peridiniales,f:Amphidomataceae,g:Azadinium,s:Azadinium_poporum
HQ324899.1.1740	tax=d:Eukaryota,k:Alveolata,p:Dinoflagellata,c:Dinophyceae,o:Peridiniales,f:Amphidomataceae,g:Azadinium,s:Azadinium_poporum
HQ324900.1.1521	tax=d:Eukaryota,k:Alveolata,p:Dinoflagellata,c:Dinophyceae,o:Peridiniales,f:Amphidomataceae,g:Azadinium,s:Azadinium_spinosum
AY496206.1.1777	tax=d:Eukaryota,k:Stramenopiles,p:Ochrophyta,c:Diatomea,o:Bacillariophytina,f:Mediophyceae,g:Cyclotella,s:Cyclotella_meneghiniana
AY496207.1.1777	tax=d:Eukaryota,k:Stramenopiles,p:Ochrophyta,c:Diatomea,o:Bacillariophytina,f:Mediophyceae,g:Cyclotella,s:Cyclotella_meneghiniana
AY496210.1.1777	tax=d:Eukaryota,k:Stramenopiles,p:Ochrophyta,c:Diatomea,o:Bacillariophytina,f:Mediophyceae,g:Cyclotella,s:Cyclotella_meneghiniana
AY496211.1.1777	tax=d:Eukaryota,k:Stramenopiles,p:Ochrophyta,c:Diatomea,o:Bacillariophytina,f:Mediophyceae,g:Cyclotella,s:Cyclotella_meneghiniana
AY496212.1.1777	tax=d:Eukaryota,k:Stramenopiles,p:Ochrophyta,c:Diatomea,o:Bacillariophytina,f:Mediophyceae,g:Cyclotella,s:Cyclotella_meneghiniana
DQ779984.334.2135	tax=d:Eukaryota,k:Alveolata,p:Dinoflagellata,c:Dinophyceae,o:Gymnodiniales,f:Gymnodiniaceae,g:Margalefidinium,s:Margalefidinium_polykrikoides
AY496213.1.1777	tax=d:Eukaryota,k:Stramenopiles,p:Ochrophyta,c:Diatomea,o:Bacillariophytina,f:Mediophyceae,g:Cyclotella,s:Cyclotella_meneghiniana
DQ779985.334.2135	tax=d:Eukaryota,k:Alveolata,p:Dinoflagellata,c:Dinophyceae,o:Gymnodiniales,f:Gymnodiniaceae,g:Margalefidinium,s:Margalefidinium_polykrikoides
DQ779986.334.2135	tax=d:Eukaryota,k:Alveolata,p:Dinoflagellata,c:Dinophyceae,o:Gymnodiniales,f:Gymnodiniaceae,g:Margalefidinium,s:Margalefidinium_polykrikoides
DQ779987.1.1724	tax=d:Eukaryota,k:Alveolata,p:Dinoflagellata,c:Dinophyceae,o:Gymnodiniphycidae,f:Gymnodiniaceae,g:Akashiwo,s:Akashiwo_sanguinea
DQ779988.1.1724	tax=d:Eukaryota,k:Alveolata,p:Dinoflagellata,c:Dinophyceae,o:Gymnodiniphycidae,f:Gymnodiniaceae,g:Akashiwo,s:Akashiwo_sanguinea
DQ779989.633.2435	tax=d:Eukaryota,k:Alveolata,p:Dinoflagellata,c:Dinophyceae,o:Gymnodiniales,f:Gymnodiniaceae,g:Gymnodinium,s:Gymnodinium_catenatum
DQ779990.398.2201	tax=d:Eukaryota,k:Alveolata,p:Dinoflagellata,c:Dinophyceae,o:Gymnodiniales,f:Gymnodiniaceae,g:Gymnodinium,s:Gymnodinium_catenatum
DQ779991.1.1803	tax=d:Eukaryota,k:Alveolata,p:Dinoflagellata,c:Dinophyceae,o:Gymnodiniphycidae,f:Gymnodiniaceae,g:Gymnodinium,s:Gymnodinium_aureolum
DQ779992.248.2051	tax=d:Eukaryota,k:Alveolata,p:Dinoflagellata,c:Dinophyceae,o:Gymnodiniphycidae,f:Gymnodiniaceae,g:Gymnodinium,s:Gymnodinium_impudicum
DQ779993.1.1804	tax=d:Eukaryota,k:Alveolata,p:Dinoflagellata,c:Dinophyceae,o:Gymnodiniphycidae,f:Gymnodiniaceae,g:Gymnodinium,s:Gymnodinium_impudicum
DQ785882.606.2409	tax=d:Eukaryota,k:Alveolata,p:Dinoflagellata,c:Dinophyceae,o:Gymnodiniales,f:Gymnodiniaceae,g:Gymnodinium,s:Gymnodinium_catenatum
DQ785883.572.2375	tax=d:Eukaryota,k:Alveolata,p:Dinoflagellata,c:Dinophyceae,o:Gymnodiniales,f:Gymnodiniaceae,g:Gymnodinium,s:Gymnodinium_catenatum
DQ785884.639.2442	tax=d:Eukaryota,k:Alveolata,p:Dinoflagellata,c:Dinophyceae,o:Gymnodiniphycidae,f:Gymnodiniaceae,g:Gymnodinium,s:Gymnodinium_impudicum
DQ785885.589.2389	tax=d:Eukaryota,k:Alveolata,p:Dinoflagellata,c:Dinophyceae,o:Gonyaulacales,f:Pyrocystaceae,g:Alexandrium,s:Alexandrium_catenella
DQ785886.555.2355	tax=d:Eukaryota,k:Alveolata,p:Dinoflagellata,c:Dinophyceae,o:Gonyaulacales,f:Pyrocystaceae,g:Alexandrium,s:Alexandrium_catenella
DQ785887.506.2306	tax=d:Eukaryota,k:Alveolata,p:Dinoflagellata,c:Dinophyceae,o:Gonyaulacales,f:Pyrocystaceae,g:Alexandrium,s:Alexandrium_catenella
DQ785888.530.2329	tax=d:Eukaryota,k:Alveolata,p:Dinoflagellata,c:Dinophyceae,o:Gonyaulacales,f:Pyrocystaceae,g:Alexandrium,s:Alexandrium_tamarense
DQ785889.334.2132	tax=d:Eukaryota,k:Alveolata,p:Dinoflagellata,c:Dinophyceae,o:Gonyaulacales,f:Pyrocystaceae,g:Alexandrium,s:Alexandrium_tamarense
DQ785890.526.2325	tax=d:Eukaryota,k:Alveolata,p:Dinoflagellata,c:Dinophyceae,o:Gonyaulacales,f:Pyrocystaceae,g:Alexandrium,s:Alexandrium_tamarense
DQ785891.493.2293	tax=d:Eukaryota,k:Alveolata,p:Dinoflagellata,c:Dinophyceae,o:Gonyaulacales,f:Pyrocystaceae,g:Alexandrium,s:Alexandrium_tamarense
GQ118979.1.1714	tax=d:Eukaryota,k:Chromista,p:Haptophyta,c:Prymnesiophyceae,o:Phaeocystales,f:Phaeocystaceae,g:Phaeocystis,s:Phaeocystis_globosa
GQ118980.1.1714	tax=d:Eukaryota,k:Chromista,p:Haptophyta,c:Prymnesiophyceae,o:Phaeocystales,f:Phaeocystaceae,g:Phaeocystis,s:Phaeocystis_globosa
GQ118981.1.1714	tax=d:Eukaryota,k:Chromista,p:Haptophyta,c:Prymnesiophyceae,o:Phaeocystales,f:Phaeocystaceae,g:Phaeocystis,s:Phaeocystis_globosa
KP702867.1.1663	tax=d:Eukaryota,k:Stramenopiles,p:Ochrophyta,c:Raphidophyceae,o:Chattonellales,f:Chattonellaceae,g:Heterosigma,s:Heterosigma_akashiwo
KP702868.1.1663	tax=d:Eukaryota,k:Stramenopiles,p:Ochrophyta,c:Raphidophyceae,o:Chattonellales,f:Chattonellaceae,g:Heterosigma,s:Heterosigma_akashiwo
KP702869.1.1663	tax=d:Eukaryota,k:Stramenopiles,p:Ochrophyta,c:Raphidophyceae,o:Chattonellales,f:Chattonellaceae,g:Heterosigma,s:Heterosigma_akashiwo
KP702870.1.1663	tax=d:Eukaryota,k:Stramenopiles,p:Ochrophyta,c:Raphidophyceae,o:Chattonellales,f:Chattonellaceae,g:Heterosigma,s:Heterosigma_akashiwo
KP702871.1.1663	tax=d:Eukaryota,k:Stramenopiles,p:Ochrophyta,c:Raphidophyceae,o:Chattonellales,f:Chattonellaceae,g:Heterosigma,s:Heterosigma_akashiwo
KP702872.1.1663	tax=d:Eukaryota,k:Stramenopiles,p:Ochrophyta,c:Raphidophyceae,o:Chattonellales,f:Chattonellaceae,g:Heterosigma,s:Heterosigma_akashiwo
KP702873.1.1809	tax=d:Eukaryota,k:Stramenopiles,p:Ochrophyta,c:Raphidophyceae,o:Chattonellales,f:Chattonellaceae,g:Chattonella,s:Chattonella_subsalsa
KP702874.1.1370	tax=d:Eukaryota,k:Stramenopiles,p:Ochrophyta,c:Raphidophyceae,o:Chattonellales,f:Chattonellaceae,g:Heterosigma,s:Heterosigma_akashiwo
KP702875.1.1724	tax=d:Eukaryota,k:Stramenopiles,p:Ochrophyta,c:Raphidophyceae,o:Chattonellales,f:Chattonellaceae,g:Heterosigma,s:Heterosigma_akashiwo
KP702876.1.1741	tax=d:Eukaryota,k:Stramenopiles,p:Ochrophyta,c:Raphidophyceae,o:Chattonellales,f:Chattonellaceae,g:Heterosigma,s:Heterosigma_akashiwo
KP702877.1.1724	tax=d:Eukaryota,k:Stramenopiles,p:Ochrophyta,c:Raphidophyceae,o:Chattonellales,f:Chattonellaceae,g:Heterosigma,s:Heterosigma_akashiwo
KP702878.1.1231	tax=d:Eukaryota,k:Stramenopiles,p:Ochrophyta,c:Raphidophyceae,o:Chattonellales,f:Chattonellaceae,g:Heterosigma,s:Heterosigma_akashiwo
KP702879.1.1726	tax=d:Eukaryota,k:Stramenopiles,p:Ochrophyta,c:Raphidophyceae,o:Chattonellales,f:Chattonellaceae,g:Heterosigma,s:Heterosigma_akashiwo
KP702880.1.1724	tax=d:Eukaryota,k:Stramenopiles,p:Ochrophyta,c:Raphidophyceae,o:Chattonellales,f:Chattonellaceae,g:Heterosigma,s:Heterosigma_akashiwo
KP702881.1.1724	tax=d:Eukaryota,k:Stramenopiles,p:Ochrophyta,c:Raphidophyceae,o:Chattonellales,f:Chattonellaceae,g:Heterosigma,s:Heterosigma_akashiwo
KP702882.1.1724	tax=d:Eukaryota,k:Stramenopiles,p:Ochrophyta,c:Raphidophyceae,o:Chattonellales,f:Chattonellaceae,g:Heterosigma,s:Heterosigma_akashiwo
KP702883.1.1723	tax=d:Eukaryota,k:Stramenopiles,p:Ochrophyta,c:Raphidophyceae,o:Chattonellales,f:Chattonellaceae,g:Heterosigma,s:Heterosigma_akashiwo
KP708989.1.1626	tax=d:Eukaryota,k:Stramenopiles,p:Ochrophyta,c:Diatomea,o:Bacillariophytina,f:Bacillariophyceae,g:Pseudo-nitzschia,s:Pseudo-nitzschia_batesiana
KP708990.1.1629	tax=d:Eukaryota,k:Stramenopiles,p:Ochrophyta,c:Diatomea,o:Bacillariophytina,f:Bacillariophyceae,g:Pseudo-nitzschia,s:Pseudo-nitzschia_brasiliana
KP708991.1.1627	tax=d:Eukaryota,k:Stramenopiles,p:Ochrophyta,c:Diatomea,o:Bacillariophytina,f:Bacillariophyceae,g:Pseudo-nitzschia,s:Pseudo-nitzschia_brasiliana
KP708992.1.1621	tax=d:Eukaryota,k:Stramenopiles,p:Ochrophyta,c:Diatomea,o:Bacillariophytina,f:Bacillariophyceae,g:Pseudo-nitzschia,s:Pseudo-nitzschia_caciantha
KP708995.1.1625	tax=d:Eukaryota,k:Stramenopiles,p:Ochrophyta,c:Diatomea,o:Bacillariophytina,f:Bacillariophyceae,g:Pseudo-nitzschia,s:Pseudo-nitzschia_cuspidata
KP708997.1.1624	tax=d:Eukaryota,k:Stramenopiles,p:Ochrophyta,c:Diatomea,o:Bacillariophytina,f:Bacillariophyceae,g:Pseudo-nitzschia,s:Pseudo-nitzschia_fukuyoi
KP708998.1.1622	tax=d:Eukaryota,k:Stramenopiles,p:Ochrophyta,c:Diatomea,o:Bacillariophytina,f:Bacillariophyceae,g:Pseudo-nitzschia,s:Pseudo-nitzschia_fukuyoi
KP708999.1.1625	tax=d:Eukaryota,k:Stramenopiles,p:Ochrophyta,c:Diatomea,o:Bacillariophytina,f:Bacillariophyceae,g:Pseudo-nitzschia,s:Pseudo-nitzschia_fukuyoi
KP709000.1.1624	tax=d:Eukaryota,k:Stramenopiles,p:Ochrophyta,c:Diatomea,o:Bacillariophytina,f:Bacillariophyceae,g:Pseudo-nitzschia,s:Pseudo-nitzschia_kodamae
KP709001.1.1623	tax=d:Eukaryota,k:Stramenopiles,p:Ochrophyta,c:Diatomea,o:Bacillariophytina,f:Bacillariophyceae,g:Pseudo-nitzschia,s:Pseudo-nitzschia_lundholmiae
KP709002.1.1624	tax=d:Eukaryota,k:Stramenopiles,p:Ochrophyta,c:Diatomea,o:Bacillariophytina,f:Bacillariophyceae,g:Pseudo-nitzschia,s:Pseudo-nitzschia_lundholmiae
KP709004.1.1622	tax=d:Eukaryota,k:Stramenopiles,p:Ochrophyta,c:Diatomea,o:Bacillariophytina,f:Bacillariophyceae,g:Pseudo-nitzschia,s:Pseudo-nitzschia_pungens
FJ536746.1.1375	tax=d:Eukaryota,k:Chloroplastida,p:Chlorophyta,c:Chlorophyceae,o:Chlamydomonadales,f:Dunaliellaceae,g:Dunaliella,s:Dunaliella_salina
KP711341.1.1605	tax=d:Eukaryota,k:Alveolata,p:Dinoflagellata,c:Dinophyceae,o:Prorocentrales,f:Prorocentraceae,g:Prorocentrum,s:Prorocentrum_micans
GQ148712.1.1767	tax=d:Eukaryota,k:Stramenopiles,p:Ochrophyta,c:Diatomea,o:Bacillariophytina,f:Mediophyceae,g:Cyclotella,s:Cyclotella_meneghiniana
GQ148714.1.1653	tax=d:Eukaryota,k:Stramenopiles,p:Ochrophyta,c:Diatomea,o:Bacillariophytina,f:Mediophyceae,g:Cyclotella,s:Cyclotella_meneghiniana
GQ148716.1.1654	tax=d:Eukaryota,k:Stramenopiles,p:Ochrophyta,c:Diatomea,o:Bacillariophytina,f:Mediophyceae,g:Cyclotella,s:Cyclotella_meneghiniana
AY551272.1.1787	tax=d:Eukaryota,k:Alveolata,p:Dinoflagellata,c:Dinophyceae,o:Prorocentrales,f:Prorocentraceae,g:Prorocentrum,s:Prorocentrum_donghaiense
AY551273.1.1785	tax=d:Eukaryota,k:Alveolata,p:Dinoflagellata,c:Dinophyceae,o:Prorocentrales,f:Prorocentraceae,g:Prorocentrum,s:Prorocentrum_dentatum
DQ847434.1.1776	tax=d:Eukaryota,k:Alveolata,p:Dinoflagellata,c:Dinophyceae,o:Gymnodiniales,f:Kareniaceae,g:Karenia,s:Karenia_brevis
DQ867107.1.1718	tax=d:Eukaryota,k:Alveolata,p:Dinoflagellata,c:Dinophyceae,o:Gonyaulacales,f:Gonyaulacaceae,g:Gonyaulax,s:Gonyaulax_spinifera
KF925336.1.1642	tax=d:Eukaryota,k:Alveolata,p:Dinoflagellata,c:Dinophyceae,o:Gonyaulacales,f:Gonyaulacaceae,g:Gonyaulax,s:Gonyaulax_spinifera
KP780264.1.3405	tax=d:Eukaryota,k:Stramenopiles,p:Ochrophyta,c:Raphidophyceae,o:Chattonellales,f:Chattonellaceae,g:Fibrocapsa,s:Fibrocapsa_japonica
KP780265.1.3064	tax=d:Eukaryota,k:Stramenopiles,p:Ochrophyta,c:Raphidophyceae,o:Chattonellales,f:Chattonellaceae,g:Heterosigma,s:Heterosigma_akashiwo
KP780266.1.3065	tax=d:Eukaryota,k:Stramenopiles,p:Ochrophyta,c:Raphidophyceae,o:Chattonellales,f:Chattonellaceae,g:Heterosigma,s:Heterosigma_akashiwo
KP780267.1.3024	tax=d:Eukaryota,k:Stramenopiles,p:Ochrophyta,c:Raphidophyceae,o:Chattonellales,f:Chattonellaceae,g:Heterosigma,s:Heterosigma_akashiwo
KP780268.1.3065	tax=d:Eukaryota,k:Stramenopiles,p:Ochrophyta,c:Raphidophyceae,o:Chattonellales,f:Chattonellaceae,g:Heterosigma,s:Heterosigma_akashiwo
KP780269.1.3040	tax=d:Eukaryota,k:Stramenopiles,p:Ochrophyta,c:Raphidophyceae,o:Chattonellales,f:Chattonellaceae,g:Heterosigma,s:Heterosigma_akashiwo
KP780270.1.2369	tax=d:Eukaryota,k:Stramenopiles,p:Ochrophyta,c:Raphidophyceae,o:Chattonellales,f:Chattonellaceae,g:Heterosigma,s:Heterosigma_akashiwo
KP780271.1.3059	tax=d:Eukaryota,k:Stramenopiles,p:Ochrophyta,c:Raphidophyceae,o:Chattonellales,f:Chattonellaceae,g:Heterosigma,s:Heterosigma_akashiwo
FJ587219.1.1705	tax=d:Eukaryota,k:Alveolata,p:Dinoflagellata,c:Dinophyceae,o:Gymnodiniales,f:Kareniaceae,g:Karenia,s:Karenia_brevis
FJ587220.1.1705	tax=d:Eukaryota,k:Alveolata,p:Dinoflagellata,c:Dinophyceae,o:Gymnodiniales,f:Kareniaceae,g:Karenia,s:Karenia_mikimotoi
KP790163.1.1798	tax=d:Eukaryota,k:Alveolata,p:Dinoflagellata,c:Dinophyceae,o:Gymnodiniphycidae,g:Levanderina,s:Levanderina_fissa
AY585526.1.1730	tax=d:Eukaryota,k:Alveolata,p:Dinoflagellata,c:Dinophyceae,o:Prorocentrales,f:Prorocentraceae,g:Prorocentrum,s:Prorocentrum_micans
GQ281043.1.1719	tax=d:Eukaryota,k:Stramenopiles,p:Ochrophyta,c:Diatomea,o:Bacillariophytina,f:Mediophyceae,g:Thalassiosira,s:Thalassiosira_weissflogii
FJ600728.1.1764	tax=d:Eukaryota,k:Stramenopiles,p:Ochrophyta,c:Diatomea,o:Bacillariophytina,f:Mediophyceae,g:Thalassiosira,s:Thalassiosira_weissflogii
GQ380592.1.1788	tax=d:Eukaryota,k:Alveolata,p:Dinoflagellata,c:Dinophyceae,o:Noctilucales,f:Noctilucaceae,g:Noctiluca,s:Noctiluca_scintillans
KP942833.1.1752	tax=d:Eukaryota,k:Stramenopiles,p:Ochrophyta,c:Diatomea,o:Coscinodiscales,f:Coscinodiscaceae,g:Coscinodiscus,s:Coscinodiscus_radiatus
KP976596.1.1739	tax=d:Eukaryota,k:Alveolata,p:Dinoflagellata,c:Dinophyceae,o:Gymnodiniphycidae,f:Gymnodiniaceae,g:Akashiwo,s:Akashiwo_sanguinea
GQ468529.1.1628	tax=d:Eukaryota,k:Stramenopiles,p:Ochrophyta,c:Diatomea,o:Bacillariophytina,f:Bacillariophyceae,g:Cylindrotheca,s:Cylindrotheca_closterium
GQ468530.1.1722	tax=d:Eukaryota,k:Stramenopiles,p:Ochrophyta,c:Diatomea,o:Bacillariophytina,f:Bacillariophyceae,g:Cylindrotheca,s:Cylindrotheca_closterium
GQ468531.1.1701	tax=d:Eukaryota,k:Stramenopiles,p:Ochrophyta,c:Diatomea,o:Bacillariophytina,f:Bacillariophyceae,g:Cylindrotheca,s:Cylindrotheca_closterium
GQ468532.1.1707	tax=d:Eukaryota,k:Stramenopiles,p:Ochrophyta,c:Diatomea,o:Bacillariophytina,f:Bacillariophyceae,g:Cylindrotheca,s:Cylindrotheca_closterium
GQ468533.1.1704	tax=d:Eukaryota,k:Stramenopiles,p:Ochrophyta,c:Diatomea,o:Bacillariophytina,f:Bacillariophyceae,g:Cylindrotheca,s:Cylindrotheca_closterium
GQ468534.1.1705	tax=d:Eukaryota,k:Stramenopiles,p:Ochrophyta,c:Diatomea,o:Bacillariophytina,f:Bacillariophyceae,g:Cylindrotheca,s:Cylindrotheca_closterium
GQ468535.1.1700	tax=d:Eukaryota,k:Stramenopiles,p:Ochrophyta,c:Diatomea,o:Bacillariophytina,f:Bacillariophyceae,g:Cylindrotheca,s:Cylindrotheca_closterium
GQ468536.1.1791	tax=d:Eukaryota,k:Stramenopiles,p:Ochrophyta,c:Diatomea,o:Bacillariophytina,f:Bacillariophyceae,g:Cylindrotheca,s:Cylindrotheca_closterium
GQ468537.1.1507	tax=d:Eukaryota,k:Stramenopiles,p:Ochrophyta,c:Diatomea,o:Bacillariophytina,f:Bacillariophyceae,g:Cylindrotheca,s:Cylindrotheca_closterium
GQ468538.1.1702	tax=d:Eukaryota,k:Stramenopiles,p:Ochrophyta,c:Diatomea,o:Bacillariophytina,f:Bacillariophyceae,g:Cylindrotheca,s:Cylindrotheca_closterium
GQ468539.1.1784	tax=d:Eukaryota,k:Stramenopiles,p:Ochrophyta,c:Diatomea,o:Bacillariophytina,f:Bacillariophyceae,g:Cylindrotheca,s:Cylindrotheca_closterium
GQ468540.1.1710	tax=d:Eukaryota,k:Stramenopiles,p:Ochrophyta,c:Diatomea,o:Bacillariophytina,f:Bacillariophyceae,g:Cylindrotheca,s:Cylindrotheca_closterium
GQ468541.1.1704	tax=d:Eukaryota,k:Stramenopiles,p:Ochrophyta,c:Diatomea,o:Bacillariophytina,f:Bacillariophyceae,g:Cylindrotheca,s:Cylindrotheca_closterium
GQ468542.1.1801	tax=d:Eukaryota,k:Stramenopiles,p:Ochrophyta,c:Diatomea,o:Bacillariophytina,f:Bacillariophyceae,g:Cylindrotheca,s:Cylindrotheca_closterium
GQ468543.1.1709	tax=d:Eukaryota,k:Stramenopiles,p:Ochrophyta,c:Diatomea,o:Bacillariophytina,f:Bacillariophyceae,g:Cylindrotheca,s:Cylindrotheca_closterium
GQ468544.1.1704	tax=d:Eukaryota,k:Stramenopiles,p:Ochrophyta,c:Diatomea,o:Bacillariophytina,f:Bacillariophyceae,g:Cylindrotheca,s:Cylindrotheca_closterium
GQ468545.1.1702	tax=d:Eukaryota,k:Stramenopiles,p:Ochrophyta,c:Diatomea,o:Bacillariophytina,f:Bacillariophyceae,g:Cylindrotheca,s:Cylindrotheca_closterium
GQ468546.1.1701	tax=d:Eukaryota,k:Stramenopiles,p:Ochrophyta,c:Diatomea,o:Bacillariophytina,f:Bacillariophyceae,g:Cylindrotheca,s:Cylindrotheca_closterium
AY641564.1.1799	tax=d:Eukaryota,k:Alveolata,p:Dinoflagellata,c:Dinophyceae,o:Gonyaulacales,f:Pyrocystaceae,g:Alexandrium,s:Alexandrium_hiranoi
AY641565.1.1794	tax=d:Eukaryota,k:Alveolata,p:Dinoflagellata,c:Dinophyceae,o:Gonyaulacales,f:Pyrocystaceae,g:Alexandrium,s:Alexandrium_leei
JN091719.1.1205	tax=d:Eukaryota,k:Stramenopiles,p:Ochrophyta,c:Diatomea,o:Bacillariophytina,f:Bacillariophyceae,g:Pseudo-nitzschia,s:Pseudo-nitzschia_cuspidata
AY684941.1.1754	tax=d:Eukaryota,k:Stramenopiles,p:Ochrophyta,c:Diatomea,o:Bacillariophytina,f:Mediophyceae,g:Skeletonema,s:Skeletonema_costatum
AY684942.1.1760	tax=d:Eukaryota,k:Stramenopiles,p:Ochrophyta,c:Diatomea,o:Bacillariophytina,f:Mediophyceae,g:Thalassiosira,s:Skeletonema_costatum
AY684943.1.1758	tax=d:Eukaryota,k:Stramenopiles,p:Ochrophyta,c:Diatomea,o:Bacillariophytina,f:Mediophyceae,g:Thalassiosira,s:Skeletonema_costatum
AY684944.1.1760	tax=d:Eukaryota,k:Stramenopiles,p:Ochrophyta,c:Diatomea,o:Bacillariophytina,f:Mediophyceae,g:Thalassiosira,s:Skeletonema_costatum
AY684945.1.1671	tax=d:Eukaryota,k:Stramenopiles,p:Ochrophyta,c:Diatomea,o:Bacillariophytina,f:Mediophyceae,g:Skeletonema,s:Skeletonema_costatum
AY684946.1.1759	tax=d:Eukaryota,k:Stramenopiles,p:Ochrophyta,c:Diatomea,o:Bacillariophytina,f:Mediophyceae,g:Thalassiosira,s:Skeletonema_costatum
AY684947.1.1760	tax=d:Eukaryota,k:Stramenopiles,p:Ochrophyta,c:Diatomea,o:Bacillariophytina,f:Mediophyceae,g:Skeletonema,s:Skeletonema_costatum
AY684948.1.1760	tax=d:Eukaryota,k:Stramenopiles,p:Ochrophyta,c:Diatomea,o:Bacillariophytina,f:Mediophyceae,g:Thalassiosira,s:Skeletonema_costatum
AY684949.1.1760	tax=d:Eukaryota,k:Stramenopiles,p:Ochrophyta,c:Diatomea,o:Bacillariophytina,f:Mediophyceae,g:Thalassiosira,s:Skeletonema_costatum
AY684950.1.1751	tax=d:Eukaryota,k:Stramenopiles,p:Ochrophyta,c:Diatomea,o:Bacillariophytina,f:Mediophyceae,g:Skeletonema,s:Skeletonema_pseudocostatum
AY684951.1.1759	tax=d:Eukaryota,k:Stramenopiles,p:Ochrophyta,c:Diatomea,o:Bacillariophytina,f:Mediophyceae,g:Thalassiosira,s:Skeletonema_pseudocostatum
AY684952.1.1760	tax=d:Eukaryota,k:Stramenopiles,p:Ochrophyta,c:Diatomea,o:Bacillariophytina,f:Mediophyceae,g:Skeletonema,s:Skeletonema_pseudocostatum
AY684953.1.1760	tax=d:Eukaryota,k:Stramenopiles,p:Ochrophyta,c:Diatomea,o:Bacillariophytina,f:Mediophyceae,g:Skeletonema,s:Skeletonema_pseudocostatum
AY684954.1.1760	tax=d:Eukaryota,k:Stramenopiles,p:Ochrophyta,c:Diatomea,o:Bacillariophytina,f:Mediophyceae,g:Skeletonema,s:Skeletonema_pseudocostatum
AY684955.1.1760	tax=d:Eukaryota,k:Stramenopiles,p:Ochrophyta,c:Diatomea,o:Bacillariophytina,f:Mediophyceae,g:Skeletonema,s:Skeletonema_pseudocostatum
AY684956.1.1760	tax=d:Eukaryota,k:Stramenopiles,p:Ochrophyta,c:Diatomea,o:Bacillariophytina,f:Mediophyceae,g:Skeletonema,s:Skeletonema_pseudocostatum
AY684957.1.1760	tax=d:Eukaryota,k:Stramenopiles,p:Ochrophyta,c:Diatomea,o:Bacillariophytina,f:Mediophyceae,g:Thalassiosira,s:Skeletonema_pseudocostatum
AY684958.1.1760	tax=d:Eukaryota,k:Stramenopiles,p:Ochrophyta,c:Diatomea,o:Bacillariophytina,f:Mediophyceae,g:Thalassiosira,s:Skeletonema_pseudocostatum
AY684968.1.1760	tax=d:Eukaryota,k:Stramenopiles,p:Ochrophyta,c:Diatomea,o:Bacillariophytina,f:Mediophyceae,g:Skeletonema,s:Skeletonema_costatum
AY684969.1.1748	tax=d:Eukaryota,k:Stramenopiles,p:Ochrophyta,c:Diatomea,o:Bacillariophytina,f:Mediophyceae,g:Skeletonema,s:Skeletonema_costatum
AY684970.1.1760	tax=d:Eukaryota,k:Stramenopiles,p:Ochrophyta,c:Diatomea,o:Bacillariophytina,f:Mediophyceae,g:Skeletonema,s:Skeletonema_costatum
KR091066.1.1760	tax=d:Eukaryota,k:Chromista,p:Haptophyta,c:Prymnesiophyceae,o:Phaeocystales,f:Phaeocystaceae,g:Phaeocystis,s:Phaeocystis_pouchetii
KR091067.1.1756	tax=d:Eukaryota,k:Stramenopiles,p:Ochrophyta,c:Diatomea,o:Bacillariophytina,f:Mediophyceae,g:Skeletonema,s:Skeletonema_marinoi
FJ842096.1.1693	tax=d:Eukaryota,k:Alveolata,p:Dinoflagellata,c:Dinophyceae,o:Prorocentrales,f:Prorocentraceae,g:Prorocentrum,s:Prorocentrum_rhathymum
DQ991381.1.1801	tax=d:Eukaryota,k:Alveolata,p:Dinoflagellata,c:Dinophyceae,o:Thoracosphaerales,f:Pfiesteriaceae,g:Pfiesteria,s:Pfiesteria_piscicida
DQ991382.1.1801	tax=d:Eukaryota,k:Alveolata,p:Dinoflagellata,c:Dinophyceae,o:Thoracosphaerales,f:Pfiesteriaceae,g:Pfiesteria,s:Pfiesteria_piscicida
EF025381.1.1761	tax=d:Eukaryota,k:Alveolata,p:Ciliophora,c:Intramacronucleata,o:Conthreep,f:Colpodea,g:Aristerostoma,s:Prorocentrum_lima
FJ869120.1.1697	tax=d:Eukaryota,k:Alveolata,p:Dinoflagellata,c:Dinophyceae,o:Dinophysiales,f:Dinophysiaceae,g:Dinophysis,s:Dinophysis_acuminata
KR362880.1.1799	tax=d:Eukaryota,k:Alveolata,p:Dinoflagellata,c:Dinophyceae,o:Peridiniphycidae,f:Gonyaulacales,g:Amphidoma,s:Amphidoma_languida
KR362881.1.1798	tax=d:Eukaryota,k:Alveolata,p:Dinoflagellata,c:Dinophyceae,o:Gonyaulacales,f:Pyrocystaceae,g:Amphidoma,s:Amphidoma_languida
KR362889.1.1795	tax=d:Eukaryota,k:Alveolata,p:Dinoflagellata,c:Dinophyceae,o:Peridiniales,f:Amphidomataceae,g:Azadinium,s:Azadinium_dexteroporum
KR362890.1.1727	tax=d:Eukaryota,k:Alveolata,p:Dinoflagellata,c:Dinophyceae,o:Peridiniales,f:Amphidomataceae,g:Azadinium,s:Azadinium_dexteroporum
KR362891.1.1705	tax=d:Eukaryota,k:Alveolata,p:Dinoflagellata,c:Dinophyceae,o:Gymnodiniphycidae,f:Gymnodiniaceae,g:Gymnodinium,s:Gymnodinium_aureolum
KR362905.1.1724	tax=d:Eukaryota,k:Alveolata,p:Dinoflagellata,c:Dinophyceae,o:Gonyaulacales,f:Pyrocystaceae,g:Alexandrium,s:Alexandrium_andersonii
EF036540.1.3264	tax=d:Eukaryota,k:Alveolata,p:Dinoflagellata,c:Dinophyceae,o:Gymnodiniales,f:Kareniaceae,g:Karlodinium,s:Karlodinium_veneficum
KF825550.1.2067	tax=d:Eukaryota,k:Chloroplastida,p:Chlorophyta,c:Chlorophyceae,o:Chlamydomonadales,f:Dunaliellaceae,g:Dunaliella,s:Dunaliella_salina
KF825551.1.2069	tax=d:Eukaryota,k:Chloroplastida,p:Chlorophyta,c:Chlorophyceae,o:Chlamydomonadales,f:Dunaliellaceae,g:Dunaliella,s:Dunaliella_salina
KF825552.1.2068	tax=d:Eukaryota,k:Chloroplastida,p:Chlorophyta,c:Chlorophyceae,o:Chlamydomonadales,f:Dunaliellaceae,g:Dunaliella,s:Dunaliella_salina
EF057406.1.1701	tax=d:Eukaryota,k:Alveolata,p:Dinoflagellata,c:Dinophyceae,o:Gymnodiniphycidae,f:Amphidiniaceae,g:Amphidinium,s:Amphidinium_operculatum
EF057407.1.1701	tax=d:Eukaryota,k:Alveolata,p:Dinoflagellata,c:Dinophyceae,o:Gymnodiniphycidae,f:Amphidiniaceae,g:Amphidinium,s:Amphidinium_carterae
AY775286.1.1789	tax=d:Eukaryota,k:Alveolata,p:Dinoflagellata,c:Dinophyceae,o:Gonyaulacales,f:Pyrocystaceae,g:Alexandrium,s:Alexandrium_affine
AY775287.1.1787	tax=d:Eukaryota,k:Alveolata,p:Dinoflagellata,c:Dinophyceae,o:Peridiniphycidae,f:Gonyaulacales,g:Gonyaulax,s:Gonyaulax_polygramma
EF100712.1.1761	tax=d:Eukaryota,k:Chromista,p:Haptophyta,c:Prymnesiophyceae,o:Phaeocystales,f:Phaeocystaceae,g:Phaeocystis,s:Phaeocystis_globosa
AY788920.1.1781	tax=d:Eukaryota,k:Stramenopiles,p:Ochrophyta,c:Raphidophyceae,o:Chattonellales,f:Chattonellaceae,g:Chattonella,s:Chattonella_marina_var._antiqua
AY788921.1.1766	tax=d:Eukaryota,k:Stramenopiles,p:Ochrophyta,c:Raphidophyceae,o:Chattonellales,f:Chattonellaceae,g:Chattonella,s:Chattonella_marina_var._antiqua
AY788922.1.1781	tax=d:Eukaryota,k:Stramenopiles,p:Ochrophyta,c:Raphidophyceae,o:Chattonellales,f:Chattonellaceae,g:Chattonella,s:Chattonella_marina_var._antiqua
AY788923.1.1782	tax=d:Eukaryota,k:Stramenopiles,p:Ochrophyta,c:Raphidophyceae,o:Chattonellales,f:Chattonellaceae,g:Chattonella,s:Chattonella_marina_var._ovata
AY788924.1.1781	tax=d:Eukaryota,k:Stramenopiles,p:Ochrophyta,c:Raphidophyceae,o:Chattonellales,f:Chattonellaceae,g:Chattonella,s:Chattonella_marina_var._ovata
AY788925.1.1780	tax=d:Eukaryota,k:Stramenopiles,p:Ochrophyta,c:Raphidophyceae,o:Chattonellales,f:Chattonellaceae,g:Chattonella,s:Chattonella_marina
AY788926.1.1777	tax=d:Eukaryota,k:Stramenopiles,p:Ochrophyta,c:Raphidophyceae,o:Chattonellales,f:Chattonellaceae,g:Chattonella,s:Chattonella_marina
AY788927.1.1778	tax=d:Eukaryota,k:Stramenopiles,p:Ochrophyta,c:Raphidophyceae,o:Chattonellales,f:Chattonellaceae,g:Chattonella,s:Chattonella_marina
AY788928.1.1778	tax=d:Eukaryota,k:Stramenopiles,p:Ochrophyta,c:Raphidophyceae,o:Chattonellales,f:Chattonellaceae,g:Chattonella,s:Chattonella_marina
AY788931.1.1798	tax=d:Eukaryota,k:Stramenopiles,p:Ochrophyta,c:Raphidophyceae,o:Chattonellales,f:Chattonellaceae,g:Fibrocapsa,s:Fibrocapsa_japonica
AY788932.1.1769	tax=d:Eukaryota,k:Stramenopiles,p:Ochrophyta,c:Raphidophyceae,o:Chattonellales,f:Chattonellaceae,g:Heterosigma,s:Heterosigma_akashiwo
AY788933.1.1736	tax=d:Eukaryota,k:Stramenopiles,p:Ochrophyta,c:Raphidophyceae,o:Chattonellales,f:Chattonellaceae,g:Heterosigma,s:Heterosigma_akashiwo
AY788934.1.1769	tax=d:Eukaryota,k:Stramenopiles,p:Ochrophyta,c:Raphidophyceae,o:Chattonellales,f:Chattonellaceae,g:Heterosigma,s:Heterosigma_akashiwo
AY788935.1.1717	tax=d:Eukaryota,k:Stramenopiles,p:Ochrophyta,c:Raphidophyceae,o:Chattonellales,f:Chattonellaceae,g:Heterosigma,s:Heterosigma_akashiwo
AY788936.1.1769	tax=d:Eukaryota,k:Stramenopiles,p:Ochrophyta,c:Raphidophyceae,o:Chattonellales,f:Chattonellaceae,g:Heterosigma,s:Heterosigma_akashiwo
AY788938.1.1778	tax=d:Eukaryota,k:Stramenopiles,p:Ochrophyta,c:Raphidophyceae,o:Chattonellales,f:Chattonellaceae,g:Chattonella,s:Chattonella_subsalsa
AY788939.1.1778	tax=d:Eukaryota,k:Stramenopiles,p:Ochrophyta,c:Raphidophyceae,o:Chattonellales,f:Chattonellaceae,g:Chattonella,s:Chattonella_subsalsa
AY788940.1.1747	tax=d:Eukaryota,k:Stramenopiles,p:Ochrophyta,c:Raphidophyceae,o:Chattonellales,f:Chattonellaceae,g:Chattonella,s:Chattonella_subsalsa
AY788941.1.1777	tax=d:Eukaryota,k:Stramenopiles,p:Ochrophyta,c:Raphidophyceae,o:Chattonellales,f:Chattonellaceae,g:Chattonella,s:Chattonella_subsalsa
AY788942.1.1778	tax=d:Eukaryota,k:Stramenopiles,p:Ochrophyta,c:Raphidophyceae,o:Chattonellales,f:Chattonellaceae,g:Chattonella,s:Chattonella_subsalsa
AY788943.1.1778	tax=d:Eukaryota,k:Stramenopiles,p:Ochrophyta,c:Raphidophyceae,o:Chattonellales,f:Chattonellaceae,g:Chattonella,s:Chattonella_subsalsa
AY788944.1.1777	tax=d:Eukaryota,k:Stramenopiles,p:Ochrophyta,c:Raphidophyceae,o:Chattonellales,f:Chattonellaceae,g:Chattonella,s:Chattonella_subsalsa
AY788947.1.1769	tax=d:Eukaryota,k:Stramenopiles,p:Ochrophyta,c:Dictyochophyceae,:Florenciellales,f:Florenciellales_incertae_sediso,g:Pseudochattonella,s:Pseudochattonella_verruculosa
AY788948.1.1774	tax=d:Eukaryota,k:Stramenopiles,p:Ochrophyta,c:Dictyochophyceae,:Florenciellales,f:Florenciellales_incertae_sediso,g:Pseudochattonella,s:Pseudochattonella_verruculosa
AY803739.1.1783	tax=d:Eukaryota,k:Alveolata,p:Dinoflagellata,c:Dinophyceae,o:Prorocentrales,f:Prorocentraceae,g:Prorocentrum,s:Prorocentrum_micans
AY803742.1.1782	tax=d:Eukaryota,k:Alveolata,p:Dinoflagellata,c:Dinophyceae,o:Prorocentrales,f:Prorocentraceae,g:Prorocentrum,s:Prorocentrum_dentatum
AY803743.1.1782	tax=d:Eukaryota,k:Alveolata,p:Dinoflagellata,c:Dinophyceae,o:Prorocentrales,f:Prorocentraceae,g:Prorocentrum,s:Prorocentrum_donghaiense
AY831406.954.2753	tax=d:Eukaryota,k:Alveolata,p:Dinoflagellata,c:Dinophyceae,o:Gonyaulacales,f:Pyrocystaceae,g:Alexandrium,s:Alexandrium_tamarense
AY831407.363.2162	tax=d:Eukaryota,k:Alveolata,p:Dinoflagellata,c:Dinophyceae,o:Gonyaulacales,f:Pyrocystaceae,g:Alexandrium,s:Alexandrium_tamarense
AY831408.479.2281	tax=d:Eukaryota,k:Alveolata,p:Dinoflagellata,c:Dinophyceae,o:Gonyaulacales,f:Pyrocystaceae,g:Alexandrium,s:Alexandrium_minutum
AY831409.498.2299	tax=d:Eukaryota,k:Alveolata,p:Dinoflagellata,c:Dinophyceae,o:Gonyaulacales,f:Pyrocystaceae,g:Alexandrium,s:Alexandrium_affine
AY831410.381.2182	tax=d:Eukaryota,k:Alveolata,p:Dinoflagellata,c:Dinophyceae,o:Gymnodiniphycidae,f:Gymnodiniaceae,g:Akashiwo,s:Akashiwo_sanguinea
AY831411.615.2415	tax=d:Eukaryota,k:Alveolata,p:Dinoflagellata,c:Dinophyceae,o:Gymnodiniphycidae,f:Gymnodiniaceae,g:Akashiwo,s:Akashiwo_sanguinea
AY831412.544.2344	tax=d:Eukaryota,k:Alveolata,p:Dinoflagellata,c:Dinophyceae,o:Gymnodiniphycidae,f:Gymnodiniaceae,g:Akashiwo,s:Akashiwo_sanguinea
AY833514.1.1677	tax=d:Eukaryota,k:Alveolata,p:Dinoflagellata,c:Dinophyceae,o:Prorocentrales,f:Prorocentraceae,g:Prorocentrum,s:Prorocentrum_micans
KF885224.1.1748	tax=d:Eukaryota,k:Alveolata,p:Dinoflagellata,c:Dinophyceae,o:Prorocentrales,f:Prorocentraceae,g:Prorocentrum,s:Prorocentrum_hoffmannianum
KF885225.1.1748	tax=d:Eukaryota,k:Alveolata,p:Dinoflagellata,c:Dinophyceae,o:Prorocentrales,f:Prorocentraceae,g:Prorocentrum,s:Prorocentrum_hoffmannianum
EF138931.1.1667	tax=d:Eukaryota,k:Stramenopiles,p:Ochrophyta,c:Diatomea,o:Bacillariophytina,f:Mediophyceae,g:Skeletonema,s:Skeletonema_marinoi
EF138932.1.1670	tax=d:Eukaryota,k:Stramenopiles,p:Ochrophyta,c:Diatomea,o:Bacillariophytina,f:Mediophyceae,g:Skeletonema,s:Skeletonema_marinoi
EF138933.1.1668	tax=d:Eukaryota,k:Stramenopiles,p:Ochrophyta,c:Diatomea,o:Bacillariophytina,f:Mediophyceae,g:Skeletonema,s:Skeletonema_marinoi
EF138934.1.1675	tax=d:Eukaryota,k:Stramenopiles,p:Ochrophyta,c:Diatomea,o:Bacillariophytina,f:Mediophyceae,g:Skeletonema,s:Skeletonema_marinoi
EF138936.1.1671	tax=d:Eukaryota,k:Stramenopiles,p:Ochrophyta,c:Diatomea,o:Bacillariophytina,f:Mediophyceae,g:Skeletonema,s:Skeletonema_marinoi
EF138937.1.1667	tax=d:Eukaryota,k:Stramenopiles,p:Ochrophyta,c:Diatomea,o:Bacillariophytina,f:Mediophyceae,g:Skeletonema,s:Skeletonema_marinoi
EF138938.1.1670	tax=d:Eukaryota,k:Stramenopiles,p:Ochrophyta,c:Diatomea,o:Bacillariophytina,f:Mediophyceae,g:Skeletonema,s:Skeletonema_tropicum
EF138939.1.1681	tax=d:Eukaryota,k:Stramenopiles,p:Ochrophyta,c:Diatomea,o:Bacillariophytina,f:Mediophyceae,g:Skeletonema,s:Skeletonema_marinoi
EF138940.1.1680	tax=d:Eukaryota,k:Stramenopiles,p:Ochrophyta,c:Diatomea,o:Bacillariophytina,f:Mediophyceae,g:Skeletonema,s:Skeletonema_marinoi
EF138941.1.1672	tax=d:Eukaryota,k:Stramenopiles,p:Ochrophyta,c:Diatomea,o:Bacillariophytina,f:Mediophyceae,g:Skeletonema,s:Skeletonema_tropicum
AY851300.1.1802	tax=d:Eukaryota,k:Chromista,p:Haptophyta,c:Prymnesiophyceae,o:Phaeocystales,f:Phaeocystaceae,g:Phaeocystis,s:Phaeocystis_globosa
AY851301.1.1802	tax=d:Eukaryota,k:Chromista,p:Haptophyta,c:Prymnesiophyceae,o:Phaeocystales,f:Phaeocystaceae,g:Phaeocystis,s:Phaeocystis_globosa
KF908799.1.1674	tax=d:Eukaryota,k:Alveolata,p:Dinoflagellata,c:Dinophyceae,o:Gonyaulacales,f:Pyrocystaceae,g:Alexandrium,s:Alexandrium_tamarense
KF908800.1.1674	tax=d:Eukaryota,k:Alveolata,p:Dinoflagellata,c:Dinophyceae,o:Gonyaulacales,f:Pyrocystaceae,g:Alexandrium,s:Alexandrium_pacificum
KF908801.1.1674	tax=d:Eukaryota,k:Alveolata,p:Dinoflagellata,c:Dinophyceae,o:Gonyaulacales,f:Pyrocystaceae,g:Alexandrium,s:Alexandrium_pacificum
KF908802.1.1672	tax=d:Eukaryota,k:Alveolata,p:Dinoflagellata,c:Dinophyceae,o:Gonyaulacales,f:Pyrocystaceae,g:Alexandrium,s:Alexandrium_australiense
KF925334.1.1640	tax=d:Eukaryota,k:Alveolata,p:Dinoflagellata,c:Dinophyceae,o:Gonyaulacales,f:Pyrocystaceae,g:Alexandrium,s:Alexandrium_andersonii
KT072987.1.1696	tax=d:Eukaryota,k:Stramenopiles,p:Ochrophyta,c:Diatomea,o:Bacillariophytina,f:Mediophyceae,g:Cyclotella,s:Cyclotella_meneghiniana
KT163009.1.1700	tax=d:Eukaryota,k:Stramenopiles,p:Ochrophyta,c:Raphidophyceae,o:Chattonellales,f:Chattonellaceae,g:Heterosigma,s:Heterosigma_akashiwo
KT163010.1.1700	tax=d:Eukaryota,k:Stramenopiles,p:Ochrophyta,c:Raphidophyceae,o:Chattonellales,f:Chattonellaceae,g:Heterosigma,s:Heterosigma_akashiwo
KT163011.1.1703	tax=d:Eukaryota,k:Stramenopiles,p:Ochrophyta,c:Raphidophyceae,o:Chattonellales,f:Chattonellaceae,g:Heterosigma,s:Heterosigma_akashiwo
KT163012.1.1700	tax=d:Eukaryota,k:Stramenopiles,p:Ochrophyta,c:Raphidophyceae,o:Chattonellales,f:Chattonellaceae,g:Heterosigma,s:Heterosigma_akashiwo
KT163013.1.1701	tax=d:Eukaryota,k:Stramenopiles,p:Ochrophyta,c:Raphidophyceae,o:Chattonellales,f:Chattonellaceae,g:Heterosigma,s:Heterosigma_akashiwo
KT163014.1.1705	tax=d:Eukaryota,k:Stramenopiles,p:Ochrophyta,c:Raphidophyceae,o:Chattonellales,f:Chattonellaceae,g:Heterosigma,s:Heterosigma_akashiwo
EF192985.1.1604	tax=d:Eukaryota,k:Stramenopiles,p:Ochrophyta,c:Diatomea,o:Bacillariophytina,f:Mediophyceae,g:Lauderia,s:Lauderia_annulata
EF192995.1.1395	tax=d:Eukaryota,k:Stramenopiles,p:Ochrophyta,c:Diatomea,o:Coscinodiscophytina,f:Melosirids,g:Paralia,s:Paralia_sulcata
EF192999.1.1564	tax=d:Eukaryota,k:Stramenopiles,p:Ochrophyta,c:Diatomea,o:Bacillariophytina,f:Mediophyceae,g:Thalassiosira,s:Thalassiosira_gravida
KF955285.1.1592	tax=d:Eukaryota,k:Stramenopiles,p:Ochrophyta,c:Diatomea,o:Bacillariophytina,f:Bacillariophyceae,g:Nitzschia,s:Nitzschia_bizertensis
KF959665.1.1700	tax=d:Eukaryota,k:Stramenopiles,p:Ochrophyta,c:Diatomea,o:Bacillariophytina,f:Mediophyceae,g:Cyclotella,s:Cyclotella_meneghiniana
EF195157.1.1780	tax=d:Eukaryota,k:Chloroplastida,p:Chlorophyta,c:Chlorophyceae,o:Chlamydomonadales,f:Dunaliellaceae,g:Dunaliella,s:Dunaliella_salina
EF202861.1.1730	tax=d:Eukaryota,k:Alveolata,p:Dinoflagellata,c:Dinophyceae,o:Gonyaulacales,f:Pyrocystaceae,g:Gambierdiscus,s:Gambierdiscus_pacificus
EF202862.1.1730	tax=d:Eukaryota,k:Alveolata,p:Dinoflagellata,c:Dinophyceae,o:Gonyaulacales,f:Pyrocystaceae,g:Gambierdiscus,s:Gambierdiscus_pacificus
EF202863.1.1731	tax=d:Eukaryota,k:Alveolata,p:Dinoflagellata,c:Dinophyceae,o:Gonyaulacales,f:Pyrocystaceae,g:Gambierdiscus,s:Gambierdiscus_pacificus
EF202864.1.1730	tax=d:Eukaryota,k:Alveolata,p:Dinoflagellata,c:Dinophyceae,o:Gonyaulacales,f:Pyrocystaceae,g:Gambierdiscus,s:Gambierdiscus_pacificus
EF202865.1.1730	tax=d:Eukaryota,k:Alveolata,p:Dinoflagellata,c:Dinophyceae,o:Gonyaulacales,f:Pyrocystaceae,g:Gambierdiscus,s:Gambierdiscus_pacificus
EF202866.1.1729	tax=d:Eukaryota,k:Alveolata,p:Dinoflagellata,c:Dinophyceae,o:Gonyaulacales,f:Pyrocystaceae,g:Gambierdiscus,s:Gambierdiscus_belizeanus
EF202867.1.1728	tax=d:Eukaryota,k:Alveolata,p:Dinoflagellata,c:Dinophyceae,o:Gonyaulacales,f:Pyrocystaceae,g:Gambierdiscus,s:Gambierdiscus_belizeanus
EF202868.1.1729	tax=d:Eukaryota,k:Alveolata,p:Dinoflagellata,c:Dinophyceae,o:Gonyaulacales,f:Pyrocystaceae,g:Gambierdiscus,s:Gambierdiscus_belizeanus
EF202869.1.1729	tax=d:Eukaryota,k:Alveolata,p:Dinoflagellata,c:Dinophyceae,o:Gonyaulacales,f:Pyrocystaceae,g:Gambierdiscus,s:Gambierdiscus_belizeanus
EF202870.1.1726	tax=d:Eukaryota,k:Alveolata,p:Dinoflagellata,c:Dinophyceae,o:Gonyaulacales,f:Pyrocystaceae,g:Gambierdiscus,s:Gambierdiscus_belizeanus
EF202871.1.1730	tax=d:Eukaryota,k:Alveolata,p:Dinoflagellata,c:Dinophyceae,o:Gonyaulacales,f:Pyrocystaceae,g:Gambierdiscus,s:Gambierdiscus_pacificus
EF202872.1.1731	tax=d:Eukaryota,k:Alveolata,p:Dinoflagellata,c:Dinophyceae,o:Gonyaulacales,f:Pyrocystaceae,g:Gambierdiscus,s:Gambierdiscus_pacificus
EF202873.1.1730	tax=d:Eukaryota,k:Alveolata,p:Dinoflagellata,c:Dinophyceae,o:Gonyaulacales,f:Pyrocystaceae,g:Gambierdiscus,s:Gambierdiscus_pacificus
EF202874.1.1729	tax=d:Eukaryota,k:Alveolata,p:Dinoflagellata,c:Dinophyceae,o:Gonyaulacales,f:Pyrocystaceae,g:Gambierdiscus,s:Gambierdiscus_pacificus
EF202875.1.1729	tax=d:Eukaryota,k:Alveolata,p:Dinoflagellata,c:Dinophyceae,o:Gonyaulacales,f:Pyrocystaceae,g:Gambierdiscus,s:Gambierdiscus_pacificus
EF202876.1.1727	tax=d:Eukaryota,k:Alveolata,p:Dinoflagellata,c:Dinophyceae,o:Gonyaulacales,f:Pyrocystaceae,g:Gambierdiscus,s:Gambierdiscus_belizeanus
EF202877.1.1727	tax=d:Eukaryota,k:Alveolata,p:Dinoflagellata,c:Dinophyceae,o:Gonyaulacales,f:Pyrocystaceae,g:Gambierdiscus,s:Gambierdiscus_belizeanus
EF202878.1.1726	tax=d:Eukaryota,k:Alveolata,p:Dinoflagellata,c:Dinophyceae,o:Gonyaulacales,f:Pyrocystaceae,g:Gambierdiscus,s:Gambierdiscus_toxicus
EF202879.1.1727	tax=d:Eukaryota,k:Alveolata,p:Dinoflagellata,c:Dinophyceae,o:Gonyaulacales,f:Pyrocystaceae,g:Gambierdiscus,s:Gambierdiscus_toxicus
EF202880.1.1727	tax=d:Eukaryota,k:Alveolata,p:Dinoflagellata,c:Dinophyceae,o:Gonyaulacales,f:Pyrocystaceae,g:Gambierdiscus,s:Gambierdiscus_toxicus
EF202881.1.1727	tax=d:Eukaryota,k:Alveolata,p:Dinoflagellata,c:Dinophyceae,o:Gonyaulacales,f:Pyrocystaceae,g:Gambierdiscus,s:Gambierdiscus_toxicus
EF202882.1.1727	tax=d:Eukaryota,k:Alveolata,p:Dinoflagellata,c:Dinophyceae,o:Gonyaulacales,f:Pyrocystaceae,g:Gambierdiscus,s:Gambierdiscus_toxicus
EF202883.1.1726	tax=d:Eukaryota,k:Alveolata,p:Dinoflagellata,c:Dinophyceae,o:Gonyaulacales,f:Pyrocystaceae,g:Gambierdiscus,s:Gambierdiscus_toxicus
EF202884.1.1724	tax=d:Eukaryota,k:Alveolata,p:Dinoflagellata,c:Dinophyceae,o:Gonyaulacales,f:Pyrocystaceae,g:Gambierdiscus,s:Gambierdiscus_toxicus
EF202885.1.1727	tax=d:Eukaryota,k:Alveolata,p:Dinoflagellata,c:Dinophyceae,o:Gonyaulacales,f:Pyrocystaceae,g:Gambierdiscus,s:Gambierdiscus_toxicus
EF202886.1.1723	tax=d:Eukaryota,k:Alveolata,p:Dinoflagellata,c:Dinophyceae,o:Gonyaulacales,f:Pyrocystaceae,g:Gambierdiscus,s:Gambierdiscus_toxicus
EF202887.1.1725	tax=d:Eukaryota,k:Alveolata,p:Dinoflagellata,c:Dinophyceae,o:Gonyaulacales,f:Pyrocystaceae,g:Gambierdiscus,s:Gambierdiscus_toxicus
EF202888.1.1727	tax=d:Eukaryota,k:Alveolata,p:Dinoflagellata,c:Dinophyceae,o:Gonyaulacales,f:Pyrocystaceae,g:Gambierdiscus,s:Gambierdiscus_toxicus
EF202889.1.1726	tax=d:Eukaryota,k:Alveolata,p:Dinoflagellata,c:Dinophyceae,o:Gonyaulacales,f:Pyrocystaceae,g:Gambierdiscus,s:Gambierdiscus_toxicus
EF202890.1.1727	tax=d:Eukaryota,k:Alveolata,p:Dinoflagellata,c:Dinophyceae,o:Gonyaulacales,f:Pyrocystaceae,g:Gambierdiscus,s:Gambierdiscus_toxicus
EF202891.1.1727	tax=d:Eukaryota,k:Alveolata,p:Dinoflagellata,c:Dinophyceae,o:Gonyaulacales,f:Pyrocystaceae,g:Gambierdiscus,s:Gambierdiscus_australes
EF202892.1.1727	tax=d:Eukaryota,k:Alveolata,p:Dinoflagellata,c:Dinophyceae,o:Gonyaulacales,f:Pyrocystaceae,g:Gambierdiscus,s:Gambierdiscus_australes
EF202893.1.1727	tax=d:Eukaryota,k:Alveolata,p:Dinoflagellata,c:Dinophyceae,o:Gonyaulacales,f:Pyrocystaceae,g:Gambierdiscus,s:Gambierdiscus_australes
EF202894.1.1727	tax=d:Eukaryota,k:Alveolata,p:Dinoflagellata,c:Dinophyceae,o:Gonyaulacales,f:Pyrocystaceae,g:Gambierdiscus,s:Gambierdiscus_australes
EF202895.1.1726	tax=d:Eukaryota,k:Alveolata,p:Dinoflagellata,c:Dinophyceae,o:Gonyaulacales,f:Pyrocystaceae,g:Gambierdiscus,s:Gambierdiscus_australes
EF202896.1.1727	tax=d:Eukaryota,k:Alveolata,p:Dinoflagellata,c:Dinophyceae,o:Gonyaulacales,f:Pyrocystaceae,g:Gambierdiscus,s:Gambierdiscus_australes
EF202902.1.1737	tax=d:Eukaryota,k:Alveolata,p:Dinoflagellata,c:Dinophyceae,o:Gonyaulacales,f:Pyrocystaceae,g:Gambierdiscus,s:Gambierdiscus_polynesiensis
EF202903.1.1737	tax=d:Eukaryota,k:Alveolata,p:Dinoflagellata,c:Dinophyceae,o:Gonyaulacales,f:Pyrocystaceae,g:Gambierdiscus,s:Gambierdiscus_polynesiensis
EF202904.1.1736	tax=d:Eukaryota,k:Alveolata,p:Dinoflagellata,c:Dinophyceae,o:Gonyaulacales,f:Pyrocystaceae,g:Gambierdiscus,s:Gambierdiscus_polynesiensis
EF202905.1.1737	tax=d:Eukaryota,k:Alveolata,p:Dinoflagellata,c:Dinophyceae,o:Gonyaulacales,f:Pyrocystaceae,g:Gambierdiscus,s:Gambierdiscus_polynesiensis
EF202906.1.1737	tax=d:Eukaryota,k:Alveolata,p:Dinoflagellata,c:Dinophyceae,o:Gonyaulacales,f:Pyrocystaceae,g:Gambierdiscus,s:Gambierdiscus_polynesiensis
EF202907.1.1737	tax=d:Eukaryota,k:Alveolata,p:Dinoflagellata,c:Dinophyceae,o:Gonyaulacales,f:Pyrocystaceae,g:Gambierdiscus,s:Gambierdiscus_polynesiensis
EF377326.1.1705	tax=d:Eukaryota,k:Alveolata,p:Dinoflagellata,c:Dinophyceae,o:Prorocentrales,f:Prorocentraceae,g:Prorocentrum,s:Prorocentrum_lima
EF433519.1.1694	tax=d:Eukaryota,k:Stramenopiles,p:Ochrophyta,c:Diatomea,o:Bacillariophytina,f:Mediophyceae,g:Skeletonema,s:Skeletonema_costatum
EF433521.1.1694	tax=d:Eukaryota,k:Stramenopiles,p:Ochrophyta,c:Diatomea,o:Bacillariophytina,f:Mediophyceae,g:Skeletonema,s:Skeletonema_marinoi
EF473731.1.1750	tax=d:Eukaryota,k:Chloroplastida,p:Chlorophyta,c:Chlorophyceae,o:Chlamydomonadales,f:Dunaliellaceae,g:Dunaliella,s:Dunaliella_salina
EF473739.1.2128	tax=d:Eukaryota,k:Chloroplastida,p:Chlorophyta,c:Chlorophyceae,o:Chlamydomonadales,f:Dunaliellaceae,g:Dunaliella,s:Dunaliella_salina
EF473740.1.1750	tax=d:Eukaryota,k:Chloroplastida,p:Chlorophyta,c:Chlorophyceae,o:Chlamydomonadales,f:Dunaliellaceae,g:Dunaliella,s:Dunaliella_salina
EF473743.1.2128	tax=d:Eukaryota,k:Chloroplastida,p:Chlorophyta,c:Chlorophyceae,o:Chlamydomonadales,f:Dunaliellaceae,g:Dunaliella,s:Dunaliella_salina
EF473745.1.2151	tax=d:Eukaryota,k:Chloroplastida,p:Chlorophyta,c:Chlorophyceae,o:Chlamydomonadales,f:Dunaliellaceae,g:Dunaliella,s:Dunaliella_salina
EF473749.1.1750	tax=d:Eukaryota,k:Chloroplastida,p:Chlorophyta,c:Chlorophyceae,o:Chlamydomonadales,f:Dunaliellaceae,g:Dunaliella,s:Dunaliella_salina
EF492485.1.1790	tax=d:Eukaryota,k:Alveolata,p:Dinoflagellata,c:Dinophyceae,o:Gymnodiniphycidae,f:Amphidiniaceae,g:Amphidinium,s:Amphidinium_carterae
EF492486.1.1791	tax=d:Eukaryota,k:Alveolata,p:Dinoflagellata,c:Dinophyceae,o:Gymnodiniphycidae,f:Gymnodiniaceae,g:Akashiwo,s:Akashiwo_sanguinea
EF492487.1.1778	tax=d:Eukaryota,k:Alveolata,p:Dinoflagellata,c:Dinophyceae,o:Peridiniphycidae,f:Gonyaulacales,g:Coolia,s:Coolia_monotis
EF492490.1.1787	tax=d:Eukaryota,k:Alveolata,p:Dinoflagellata,c:Dinophyceae,o:Gymnodiniales,f:Kareniaceae,g:Karlodinium,s:Karlodinium_veneficum
EF492499.1.1793	tax=d:Eukaryota,k:Alveolata,p:Dinoflagellata,c:Dinophyceae,o:Peridiniales,f:Heterocapsaceae,g:Heterocapsa,s:Heterocapsa_niei
EF492500.1.1698	tax=d:Eukaryota,k:Alveolata,p:Dinoflagellata,c:Dinophyceae,o:Peridiniales,f:Heterocapsaceae,g:Heterocapsa,s:Heterocapsa_pygmaea
KJ763387.1.1798	tax=d:Eukaryota,k:Alveolata,p:Dinoflagellata,c:Dinophyceae,o:Peridiniales,f:Heterocapsaceae,g:Heterocapsa,s:Heterocapsa_pygmaea
KJ763053.1.1796	tax=d:Eukaryota,k:Alveolata,p:Dinoflagellata,c:Dinophyceae,o:Peridiniales,f:Heterocapsaceae,g:Heterocapsa,s:Heterocapsa_pygmaea
KJ763070.1.1796	tax=d:Eukaryota,k:Alveolata,p:Dinoflagellata,c:Dinophyceae,o:Peridiniales,f:Heterocapsaceae,g:Heterocapsa,s:Heterocapsa_pygmaea
KJ763178.1.1796	tax=d:Eukaryota,k:Alveolata,p:Dinoflagellata,c:Dinophyceae,o:Peridiniales,f:Heterocapsaceae,g:Heterocapsa,s:Heterocapsa_pygmaea
KJ763255.1.1796	tax=d:Eukaryota,k:Alveolata,p:Dinoflagellata,c:Dinophyceae,o:Peridiniales,f:Heterocapsaceae,g:Heterocapsa,s:Heterocapsa_pygmaea
KJ763350.1.1796	tax=d:Eukaryota,k:Alveolata,p:Dinoflagellata,c:Dinophyceae,o:Peridiniales,f:Heterocapsaceae,g:Heterocapsa,s:Heterocapsa_pygmaea
AY692271.1.1752	tax=d:Eukaryota,k:Alveolata,p:Dinoflagellata,c:Dinophyceae,o:Peridiniales,f:Heterocapsaceae,g:Heterocapsa,s:Heterocapsa_pygmaea
KJ763314.1.1796	tax=d:Eukaryota,k:Alveolata,p:Dinoflagellata,c:Dinophyceae,o:Peridiniales,f:Heterocapsaceae,g:Heterocapsa,s:Heterocapsa_pygmaea
EF492501.1.1795	tax=d:Eukaryota,k:Alveolata,p:Dinoflagellata,c:Dinophyceae,o:Gymnodiniales,f:Kareniaceae,g:Karenia,s:Karenia_brevis
EF492502.1.1785	tax=d:Eukaryota,k:Alveolata,p:Dinoflagellata,c:Dinophyceae,o:Gymnodiniales,f:Kareniaceae,g:Karenia,s:Karenia_brevis
EF492503.1.1790	tax=d:Eukaryota,k:Alveolata,p:Dinoflagellata,c:Dinophyceae,o:Gymnodiniales,f:Kareniaceae,g:Karenia,s:Karenia_brevis
EF492504.1.1796	tax=d:Eukaryota,k:Alveolata,p:Dinoflagellata,c:Dinophyceae,o:Gymnodiniales,f:Kareniaceae,g:Karenia,s:Karenia_brevis
EF492505.1.1789	tax=d:Eukaryota,k:Alveolata,p:Dinoflagellata,c:Dinophyceae,o:Gymnodiniales,f:Kareniaceae,g:Karenia,s:Karenia_mikimotoi
EF492506.1.1794	tax=d:Eukaryota,k:Alveolata,p:Dinoflagellata,c:Dinophyceae,o:Gymnodiniales,f:Kareniaceae,g:Karlodinium,s:Karlodinium_veneficum
EF492510.1.1790	tax=d:Eukaryota,k:Alveolata,p:Dinoflagellata,c:Dinophyceae,o:Prorocentrales,f:Prorocentraceae,g:Prorocentrum,s:Prorocentrum_mexicanum
EF492511.1.1795	tax=d:Eukaryota,k:Alveolata,p:Dinoflagellata,c:Dinophyceae,o:Prorocentrales,f:Prorocentraceae,g:Prorocentrum,s:Prorocentrum_micans
EF492512.1.1791	tax=d:Eukaryota,k:Alveolata,p:Dinoflagellata,c:Dinophyceae,o:Prorocentrales,f:Prorocentraceae,g:Prorocentrum,s:Prorocentrum_triestinum
EF492513.1.1792	tax=d:Eukaryota,k:Alveolata,p:Dinoflagellata,c:Dinophyceae,o:Peridiniphycidae,f:Thoracosphaeraceae,g:Scrippsiella,s:Scrippsiella_trochoidea
EF585582.1.1781	tax=d:Eukaryota,k:Stramenopiles,p:Ochrophyta,c:Diatomea,o:Bacillariophytina,f:Mediophyceae,g:Thalassiosira,s:Thalassiosira_weissflogii
EF585584.1.1758	tax=d:Eukaryota,k:Stramenopiles,p:Ochrophyta,c:Diatomea,o:Bacillariophytina,f:Mediophyceae,g:Eucampia,s:Eucampia_zodiacus
AB246744.1.1758	tax=d:Eukaryota,k:Alveolata,p:Dinoflagellata,c:Dinophyceae,o:Peridiniphycidae,f:Peridiniales,g:Blixaea,s:Blixaea_quinquecornis
MG972211.1.1717	tax=d:Eukaryota,k:Stramenopiles,p:Ochrophyta,c:Diatomea,o:Chaetocerotales,f:Chaetocerotaceae,g:Chaetoceros,s:Chaetoceros_atlanticus
MG972255.1.1729	tax=d:Eukaryota,k:Stramenopiles,p:Ochrophyta,c:Diatomea,o:Chaetocerotales,f:Chaetocerotaceae,g:Chaetoceros,s:Chaetoceros_constrictus
MG972256.1.1695	tax=d:Eukaryota,k:Stramenopiles,p:Ochrophyta,c:Diatomea,o:Chaetocerotales,f:Chaetocerotaceae,g:Chaetoceros,s:Chaetoceros_constrictus
KX611428.1.1564	tax=d:Eukaryota,k:Stramenopiles,p:Ochrophyta,c:Diatomea,o:Chaetocerotales,f:Chaetocerotaceae,g:Chaetoceros,s:Chaetoceros_laevisporus
KX611429.1.1461	tax=d:Eukaryota,k:Stramenopiles,p:Ochrophyta,c:Diatomea,o:Chaetocerotales,f:Chaetocerotaceae,g:Chaetoceros,s:Chaetoceros_laevisporus
KX611430.1.1512	tax=d:Eukaryota,k:Stramenopiles,p:Ochrophyta,c:Diatomea,o:Chaetocerotales,f:Chaetocerotaceae,g:Chaetoceros,s:Chaetoceros_laevisporus
KX129876.1.1700	tax=d:Eukaryota,k:Alveolata,p:Dinoflagellata,c:Dinophyceae,o:Gonyaulacales,f:Pyrocystaceae,g:Ostreopsis,s:Ostreopsis_lenticularis
MW443021.1.595	tax=d:Eukaryota,k:Alveolata,p:Dinoflagellata,c:Dinophyceae,o:Gonyaulacales,f:Pyrocystaceae,g:Alexandrium,s:Alexandrium_pseudogonyaulax
MW362484.1.1726	tax=d:Eukaryota,k:Alveolata,p:Dinoflagellata,c:Dinophyceae,o:Gonyaulacales,f:Pyrocystaceae,g:Alexandrium,s:Alexandrium_pseudogonyaulax
MW362483.1.1725	tax=d:Eukaryota,k:Alveolata,p:Dinoflagellata,c:Dinophyceae,o:Gonyaulacales,f:Pyrocystaceae,g:Alexandrium,s:Alexandrium_pseudogonyaulax
MW362482.1.1723	tax=d:Eukaryota,k:Alveolata,p:Dinoflagellata,c:Dinophyceae,o:Gonyaulacales,f:Pyrocystaceae,g:Alexandrium,s:Alexandrium_pseudogonyaulax
MW362481.1.1675	tax=d:Eukaryota,k:Alveolata,p:Dinoflagellata,c:Dinophyceae,o:Gonyaulacales,f:Pyrocystaceae,g:Alexandrium,s:Alexandrium_pseudogonyaulax
MW362479.1.1718	tax=d:Eukaryota,k:Alveolata,p:Dinoflagellata,c:Dinophyceae,o:Gonyaulacales,f:Pyrocystaceae,g:Alexandrium,s:Alexandrium_pseudogonyaulax
KX097019.1.1634	tax=d:Eukaryota,k:Alveolata,p:Dinoflagellata,c:Dinophyceae,o:Gonyaulacales,f:Pyrocystaceae,g:Alexandrium,s:Alexandrium_fragae
AB088322.1.1800	tax=d:Eukaryota,k:Alveolata,p:Dinoflagellata,c:Dinophyceae,o:Gonyaulacales,f:Pyrocystaceae,g:Alexandrium,s:Alexandrium_tamiyavanichii
AJ535385.1.1776	tax=d:Eukaryota,k:Alveolata,p:Dinoflagellata,c:Dinophyceae,o:Gonyaulacales,f:Pyrocystaceae,g:Alexandrium,s:Alexandrium_taylorii
MF043220.1.1591	tax=d:Eukaryota,k:Alveolata,p:Dinoflagellata,c:Dinophyceae,o:Gonyaulacales,f:Ostreopsidaceae,g:Centrodinium,s:Centrodinium_punctatum
MF043219.1.1591	tax=d:Eukaryota,k:Alveolata,p:Dinoflagellata,c:Dinophyceae,o:Gonyaulacales,f:Ostreopsidaceae,g:Centrodinium,s:Centrodinium_punctatum
LC721666.1.700	tax=d:Eukaryota,k:Stramenopiles,p:Ochrophyta,c:Raphidophyceae,o:Chattonellales,f:Chattonellaceae,g:Chattonella,s:Chattonella_malayana
LC721665.1.711	tax=d:Eukaryota,k:Stramenopiles,p:Ochrophyta,c:Raphidophyceae,o:Chattonellales,f:Chattonellaceae,g:Chattonella,s:Chattonella_malayana
MZ801751.1.530	tax=d:Eukaryota,k:Alveolata,p:Dinoflagellata,c:Dinophyceae,o:Peridiniphycidae,f:Gonyaulacales,g:Coolia,s:Coolia_palmyrensis
MZ801754.1.531	tax=d:Eukaryota,k:Alveolata,p:Dinoflagellata,c:Dinophyceae,o:Peridiniphycidae,f:Gonyaulacales,g:Coolia,s:Coolia_tropicalis
KX424846.1.1711	tax=d:Eukaryota,k:Alveolata,p:Dinoflagellata,c:Dinophyceae,o:Gonyaulacales,f:Pyrocystaceae,g:Fukuyoa,s:Fukuyoa_ruetzleri
KX424850.1.1715	tax=d:Eukaryota,k:Alveolata,p:Dinoflagellata,c:Dinophyceae,o:Gonyaulacales,f:Pyrocystaceae,g:Fukuyoa,s:Fukuyoa_ruetzleri
AB764310.1.1776	tax=d:Eukaryota,k:Alveolata,p:Dinoflagellata,c:Dinophyceae,o:Gonyaulacales,f:Pyrocystaceae,g:Fukuyoa,s:Fukuyoa_yasumotoi
AB764311.1.1775	tax=d:Eukaryota,k:Alveolata,p:Dinoflagellata,c:Dinophyceae,o:Gonyaulacales,f:Pyrocystaceae,g:Fukuyoa,s:Fukuyoa_yasumotoi
AB764309.1.1776	tax=d:Eukaryota,k:Alveolata,p:Dinoflagellata,c:Dinophyceae,o:Gonyaulacales,f:Pyrocystaceae,g:Fukuyoa,s:Fukuyoa_yasumotoi
EF202847.1.1725	tax=d:Eukaryota,k:Alveolata,p:Dinoflagellata,c:Dinophyceae,o:Gonyaulacales,f:Pyrocystaceae,g:Fukuyoa,s:Fukuyoa_yasumotoi
EF202852.1.1725	tax=d:Eukaryota,k:Alveolata,p:Dinoflagellata,c:Dinophyceae,o:Gonyaulacales,f:Pyrocystaceae,g:Fukuyoa,s:Fukuyoa_yasumotoi
EF202849.1.1725	tax=d:Eukaryota,k:Alveolata,p:Dinoflagellata,c:Dinophyceae,o:Gonyaulacales,f:Pyrocystaceae,g:Fukuyoa,s:Fukuyoa_yasumotoi
EF202846.1.1725	tax=d:Eukaryota,k:Alveolata,p:Dinoflagellata,c:Dinophyceae,o:Gonyaulacales,f:Pyrocystaceae,g:Fukuyoa,s:Fukuyoa_yasumotoi
EF202848.1.1725	tax=d:Eukaryota,k:Alveolata,p:Dinoflagellata,c:Dinophyceae,o:Gonyaulacales,f:Pyrocystaceae,g:Fukuyoa,s:Fukuyoa_yasumotoi
EF202850.1.1725	tax=d:Eukaryota,k:Alveolata,p:Dinoflagellata,c:Dinophyceae,o:Gonyaulacales,f:Pyrocystaceae,g:Fukuyoa,s:Fukuyoa_yasumotoi
EF202851.1.1725	tax=d:Eukaryota,k:Alveolata,p:Dinoflagellata,c:Dinophyceae,o:Gonyaulacales,f:Pyrocystaceae,g:Fukuyoa,s:Fukuyoa_yasumotoi
EF202899.1.1733	tax=d:Eukaryota,k:Alveolata,p:Dinoflagellata,c:Dinophyceae,o:Gonyaulacales,f:Pyrocystaceae,g:Gambierdiscus,s:Gambierdiscus_carolinianus
EF202897.1.1733	tax=d:Eukaryota,k:Alveolata,p:Dinoflagellata,c:Dinophyceae,o:Gonyaulacales,f:Pyrocystaceae,g:Gambierdiscus,s:Gambierdiscus_carolinianus
EF202898.1.1733	tax=d:Eukaryota,k:Alveolata,p:Dinoflagellata,c:Dinophyceae,o:Gonyaulacales,f:Pyrocystaceae,g:Gambierdiscus,s:Gambierdiscus_carolinianus
EF202901.1.1733	tax=d:Eukaryota,k:Alveolata,p:Dinoflagellata,c:Dinophyceae,o:Gonyaulacales,f:Pyrocystaceae,g:Gambierdiscus,s:Gambierdiscus_carolinianus
EF202900.1.1733	tax=d:Eukaryota,k:Alveolata,p:Dinoflagellata,c:Dinophyceae,o:Gonyaulacales,f:Pyrocystaceae,g:Gambierdiscus,s:Gambierdiscus_carolinianus
MH790451.1.1743	tax=d:Eukaryota,k:Alveolata,p:Dinoflagellata,c:Dinophyceae,o:Gonyaulacales,f:Pyrocystaceae,g:Gambierdiscus,s:Gambierdiscus_holmesii
MH790449.1.1722	tax=d:Eukaryota,k:Alveolata,p:Dinoflagellata,c:Dinophyceae,o:Gonyaulacales,f:Pyrocystaceae,g:Gambierdiscus,s:Gambierdiscus_holmesii
MH790452.1.1669	tax=d:Eukaryota,k:Alveolata,p:Dinoflagellata,c:Dinophyceae,o:Gonyaulacales,f:Pyrocystaceae,g:Gambierdiscus,s:Gambierdiscus_lewisii
LC661673.1.1739	tax=d:Eukaryota,k:Alveolata,p:Dinoflagellata,c:Dinophyceae,o:Gonyaulacales,f:Pyrocystaceae,g:Gambierdiscus,s:Gambierdiscus_silvae
MH790450.1.1503	tax=d:Eukaryota,k:Alveolata,p:Dinoflagellata,c:Dinophyceae,o:Gonyaulacales,f:Pyrocystaceae,g:Gambierdiscus,s:Gambierdiscus_silvae
OM177646.1.1715	tax=d:Eukaryota,k:Alveolata,p:Dinoflagellata,c:Dinophyceae,o:Gonyaulacales,f:Gonyaulacaceae,g:Gonyaulax,s:Gonyaulax_bohaiensis
MZ774010.1.1723	tax=d:Eukaryota,k:Alveolata,p:Dinoflagellata,c:Dinophyceae,o:Peridiniales,f:Heterocapsaceae,g:Heterocapsa,s:Heterocapsa_bohaiensis
MZ774009.1.1718	tax=d:Eukaryota,k:Alveolata,p:Dinoflagellata,c:Dinophyceae,o:Peridiniales,f:Heterocapsaceae,g:Heterocapsa,s:Heterocapsa_bohaiensis
MZ773998.1.1734	tax=d:Eukaryota,k:Alveolata,p:Dinoflagellata,c:Dinophyceae,o:Peridiniales,f:Heterocapsaceae,g:Heterocapsa,s:Heterocapsa_borneoensis
OP970968.1.3748	tax=d:Eukaryota,k:Alveolata,p:Dinoflagellata,c:Dinophyceae,o:Peridiniales,f:Heterocapsaceae,g:Heterocapsa,s:Heterocapsa_horiguchii
HM067002.1.1741	tax=d:Eukaryota,k:Alveolata,p:Dinoflagellata,c:Dinophyceae,o:Gymnodiniales,f:Kareniaceae,g:Karenia,s:Karenia_bicuneiformis
AF080098.1.1785	tax=d:Eukaryota,k:Alveolata,p:Dinoflagellata,c:Dinophyceae,o:Thoracosphaerales,f:Pfiesteriaceae,g:Pfiesteria,s:Pfiesteria_shumwayae
AY421788.1.1785	tax=d:Eukaryota,k:Alveolata,p:Dinoflagellata,c:Dinophyceae,o:Gonyaulacales,f:Lingulodiniaceae,g:Lingulodinium,s:Lingulodinium_polyedra
AB693194.1.1730	tax=d:Eukaryota,k:Alveolata,p:Dinoflagellata,c:Dinophyceae,o:Gonyaulacales,f:Lingulodiniaceae,g:Lingulodinium,s:Lingulodinium_polyedra
AB693195.1.1730	tax=d:Eukaryota,k:Alveolata,p:Dinoflagellata,c:Dinophyceae,o:Gonyaulacales,f:Lingulodiniaceae,g:Lingulodinium,s:Lingulodinium_polyedra
AB693196.1.1730	tax=d:Eukaryota,k:Alveolata,p:Dinoflagellata,c:Dinophyceae,o:Gonyaulacales,f:Lingulodiniaceae,g:Lingulodinium,s:Lingulodinium_polyedra
AF274269.1.1750	tax=d:Eukaryota,k:Alveolata,p:Dinoflagellata,c:Dinophyceae,o:Gonyaulacales,f:Lingulodiniaceae,g:Lingulodinium,s:Lingulodinium_polyedra
JQ616824.1.1715	tax=d:Eukaryota,k:Alveolata,p:Dinoflagellata,c:Dinophyceae,o:Gonyaulacales,f:Lingulodiniaceae,g:Lingulodinium,s:Lingulodinium_polyedra
KJ762969.1.1794	tax=d:Eukaryota,k:Alveolata,p:Dinoflagellata,c:Dinophyceae,o:Gonyaulacales,f:Lingulodiniaceae,g:Lingulodinium,s:Lingulodinium_polyedra
AJ415511.1.1750	tax=d:Eukaryota,k:Alveolata,p:Dinoflagellata,c:Dinophyceae,o:Gonyaulacales,f:Lingulodiniaceae,g:Lingulodinium,s:Lingulodinium_polyedra
EF492507.1.1778	tax=d:Eukaryota,k:Alveolata,p:Dinoflagellata,c:Dinophyceae,o:Gonyaulacales,f:Lingulodiniaceae,g:Lingulodinium,s:Lingulodinium_polyedra
AF377944.1.1770	tax=d:Eukaryota,k:Alveolata,p:Dinoflagellata,c:Dinophyceae,o:Gonyaulacales,f:Lingulodiniaceae,g:Lingulodinium,s:Lingulodinium_polyedra
AF244939.1.1780	tax=d:Eukaryota,k:Alveolata,p:Dinoflagellata,c:Dinophyceae,o:Gonyaulacales,f:Pyrocystaceae,g:Ostreopsis,s:Ostreopsis_ovata
HE793379.1.1737	tax=d:Eukaryota,k:Alveolata,p:Dinoflagellata,c:Dinophyceae,o:Gonyaulacales,f:Pyrocystaceae,g:Ostreopsis,s:Ostreopsis_ovata
KX129875.1.1657	tax=d:Eukaryota,k:Alveolata,p:Dinoflagellata,c:Dinophyceae,o:Gonyaulacales,f:Pyrocystaceae,g:Ostreopsis,s:Ostreopsis_ovata
KX055868.1.1633	tax=d:Eukaryota,k:Alveolata,p:Dinoflagellata,c:Dinophyceae,o:Gonyaulacales,f:Pyrocystaceae,g:Ostreopsis,s:Ostreopsis_siamensis
KT868529.1.1594	tax=d:Eukaryota,k:Alveolata,p:Dinoflagellata,c:Dinophyceae,o:Gonyaulacales,f:Pyrocystaceae,g:Ostreopsis,s:Ostreopsis_siamensis
AY421789.1.1790	tax=d:Eukaryota,k:Alveolata,p:Dinoflagellata,c:Dinophyceae,o:Gymnodiniales,f:Gymnodiniaceae,g:Polykrikos,s:Polykrikos_hartmannii
JN091716.1.1113	tax=d:Eukaryota,k:Stramenopiles,p:Ochrophyta,c:Diatomea,o:Bacillariophytina,f:Bacillariophyceae,g:Pseudo-nitzschia,s:Pseudo-nitzschia_calliantha
JN091715.1.1185	tax=d:Eukaryota,k:Stramenopiles,p:Ochrophyta,c:Diatomea,o:Bacillariophytina,f:Bacillariophyceae,g:Pseudo-nitzschia,s:Pseudo-nitzschia_delicatissima
JN091723.1.1111	tax=d:Eukaryota,k:Stramenopiles,p:Ochrophyta,c:Diatomea,o:Bacillariophytina,f:Bacillariophyceae,g:Pseudo-nitzschia,s:Pseudo-nitzschia_fraudulenta
KJ608078.1.887	tax=d:Eukaryota,k:Stramenopiles,p:Ochrophyta,c:Diatomea,o:Bacillariophytina,f:Bacillariophyceae,g:Pseudo-nitzschia,s:Pseudo-nitzschia_galaxiae
KX253952.1.1790	tax=d:Eukaryota,k:Stramenopiles,p:Ochrophyta,c:Diatomea,o:Bacillariophytina,f:Bacillariophyceae,g:Pseudo-nitzschia,s:Pseudo-nitzschia_subcurvata
KM886379.1.1699	tax=d:Eukaryota,k:Alveolata,p:Dinoflagellata,c:Dinophyceae,o:Gonyaulacales,f:Pyrocystaceae,g:Fukuyoa,s:Fukuyoa_paulensis
KX384638.1.1695	tax=d:Eukaryota,k:Alveolata,p:Dinoflagellata,c:Dinophyceae,o:Gonyaulacales,f:Pyrocystaceae,g:Gambierdiscus,s:Gambierdiscus_balechii
KX384639.1.1678	tax=d:Eukaryota,k:Alveolata,p:Dinoflagellata,c:Dinophyceae,o:Gonyaulacales,f:Pyrocystaceae,g:Gambierdiscus,s:Gambierdiscus_balechii
KY235238.1.1786	tax=d:Eukaryota,k:Alveolata,p:Dinoflagellata,c:Dinophyceae,o:Gonyaulacales,f:Pyrocystaceae,g:Gambierdiscus,s:Gambierdiscus_balechii
KY235240.1.1782	tax=d:Eukaryota,k:Alveolata,p:Dinoflagellata,c:Dinophyceae,o:Gonyaulacales,f:Pyrocystaceae,g:Gambierdiscus,s:Gambierdiscus_balechii
KU674341.1.1687	tax=d:Eukaryota,k:Alveolata,p:Dinoflagellata,c:Dinophyceae,o:Gonyaulacales,f:Pyrocystaceae,g:Gambierdiscus,s:Gambierdiscus_cheloniae
GETL01000157.3970.5316	tax=d:Eukaryota,k:Alveolata,p:Dinoflagellata,c:Dinophyceae,o:Gonyaulacales,f:Pyrocystaceae,g:Gambierdiscus,s:Gambierdiscus_excentricus
KU674340.1.1704	tax=d:Eukaryota,k:Alveolata,p:Dinoflagellata,c:Dinophyceae,o:Gonyaulacales,f:Pyrocystaceae,g:Gambierdiscus,s:Gambierdiscus_honu
KU558932.1.1738	tax=d:Eukaryota,k:Alveolata,p:Dinoflagellata,c:Dinophyceae,o:Gonyaulacales,f:Pyrocystaceae,g:Gambierdiscus,s:Gambierdiscus_lapillus
OP782553.1.1745	tax=d:Eukaryota,k:Alveolata,p:Dinoflagellata,c:Dinophyceae,o:Gonyaulacales,f:Pyrocystaceae,g:Alexandrium,s:Alexandrium_limii
OP782554.1.1744	tax=d:Eukaryota,k:Alveolata,p:Dinoflagellata,c:Dinophyceae,o:Gonyaulacales,f:Pyrocystaceae,g:Alexandrium,s:Alexandrium_limii
OP782555.1.1760	tax=d:Eukaryota,k:Alveolata,p:Dinoflagellata,c:Dinophyceae,o:Gonyaulacales,f:Pyrocystaceae,g:Alexandrium,s:Alexandrium_ogatae
OP782556.1.1744	tax=d:Eukaryota,k:Alveolata,p:Dinoflagellata,c:Dinophyceae,o:Gonyaulacales,f:Pyrocystaceae,g:Alexandrium,s:Alexandrium_ogatae
>KJ513128.1.614	tax=d:Eukaryota,k:Alveolata,p:Dinoflagellata,c:Dinophyceae,o:Dinophysiales,f:Dinophysiaceae,g:Dinophysis,s:Dinophysis_ovum
ON942242.1.680	tax=d:Eukaryota,k:Stramenopiles,p:Ochrophyta,c:Diatomea,o:Bacillariophytina,f:Bacillariophyceae,g:Nitzschia,s:Nitzschia_navis-varingica
MW357928.1.1339	tax=d:Eukaryota,k:Alveolata,p:Dinoflagellata,c:Dinophyceae,o:Gonyaulacales,f:Ceratiaceae,g:Tripos,s:Tripos_dens
OK147653.1.1686	tax=d:Eukaryota,k:Stramenopiles,p:Ochrophyta,c:Diatomea,o:Chaetocerotales,f:Chaetocerotaceae,g:Chaetoceros,s:Chaetoceros_convolutus
KT861007.1.1634	tax=d:Eukaryota,k:Stramenopiles,p:Ochrophyta,c:Diatomea,o:Chaetocerotales,f:Chaetocerotaceae,g:Chaetoceros,s:Chaetoceros_danicus
MG972242.1.1716	tax=d:Eukaryota,k:Stramenopiles,p:Ochrophyta,c:Diatomea,o:Chaetocerotales,f:Chaetocerotaceae,g:Chaetoceros,s:Chaetoceros_danicus
MG972243.1.1716	tax=d:Eukaryota,k:Stramenopiles,p:Ochrophyta,c:Diatomea,o:Chaetocerotales,f:Chaetocerotaceae,g:Chaetoceros,s:Chaetoceros_danicus
MG972244.1.1755	tax=d:Eukaryota,k:Stramenopiles,p:Ochrophyta,c:Diatomea,o:Chaetocerotales,f:Chaetocerotaceae,g:Chaetoceros,s:Chaetoceros_danicus
OK147655.1.1801	tax=d:Eukaryota,k:Stramenopiles,p:Ochrophyta,c:Diatomea,o:Chaetocerotales,f:Chaetocerotaceae,g:Chaetoceros,s:Chaetoceros_diadema
MG972304.1.1692	tax=d:Eukaryota,k:Stramenopiles,p:Ochrophyta,c:Diatomea,o:Chaetocerotales,f:Chaetocerotaceae,g:Chaetoceros,s:Chaetoceros_pseudocurvisetus
MG972305.1.1694	tax=d:Eukaryota,k:Stramenopiles,p:Ochrophyta,c:Diatomea,o:Chaetocerotales,f:Chaetocerotaceae,g:Chaetoceros,s:Chaetoceros_pseudocurvisetus
MK331990.1.3537	tax=d:Eukaryota,k:Stramenopiles,p:Ochrophyta,c:Diatomea,o:Chaetocerotales,f:Chaetocerotaceae,g:Chaetoceros,s:Chaetoceros_simplex
MG972321.1.1732	tax=d:Eukaryota,k:Stramenopiles,p:Ochrophyta,c:Diatomea,o:Chaetocerotales,f:Chaetocerotaceae,g:Chaetoceros,s:Chaetoceros_throndsenii
MG972322.1.1730	tax=d:Eukaryota,k:Stramenopiles,p:Ochrophyta,c:Diatomea,o:Chaetocerotales,f:Chaetocerotaceae,g:Chaetoceros,s:Chaetoceros_throndsenii
MG972323.1.1728	tax=d:Eukaryota,k:Stramenopiles,p:Ochrophyta,c:Diatomea,o:Chaetocerotales,f:Chaetocerotaceae,g:Chaetoceros,s:Chaetoceros_throndsenii
MG972324.1.1726	tax=d:Eukaryota,k:Stramenopiles,p:Ochrophyta,c:Diatomea,o:Chaetocerotales,f:Chaetocerotaceae,g:Chaetoceros,s:Chaetoceros_throndsenii
MG972325.1.1690	tax=d:Eukaryota,k:Stramenopiles,p:Ochrophyta,c:Diatomea,o:Chaetocerotales,f:Chaetocerotaceae,g:Chaetoceros,s:Chaetoceros_tortissimus
MG972326.1.1690	tax=d:Eukaryota,k:Stramenopiles,p:Ochrophyta,c:Diatomea,o:Chaetocerotales,f:Chaetocerotaceae,g:Chaetoceros,s:Chaetoceros_tortissimus
AB847414.1.1764	tax=d:Eukaryota,k:Stramenopiles,p:Ochrophyta,c:Diatomea,o:Chaetocerotales,f:Chaetocerotaceae,g:Chaetoceros,s:Chaetoceros_lorenzianus
HM853805.1.1191	tax=d:Eukaryota,k:Alveolata,p:Dinoflagellata,c:Dinophyceae,o:Dinophysiales,f:Dinophysaceae,g:Dinophysis,s:Dinophysis_hastata
HM853774.1.1208	tax=d:Eukaryota,k:Alveolata,p:Dinoflagellata,c:Dinophyceae,o:Dinophysiales,f:Oxyphysiaceae,g:Phalacroma,s:Phalacroma_rapa
EU780655.1.1745	tax=d:Eukaryota,k:Alveolata,p:Dinoflagellata,c:Dinophyceae,o:Dinophysiales,f:Oxyphysiaceae,g:Phalacroma,s:Phalacroma_rapa
FJ477082.1.1621	tax=d:Eukaryota,k:Alveolata,p:Dinoflagellata,c:Dinophyceae,o:Dinophysiales,f:Oxyphysiaceae,g:Phalacroma,s:Phalacroma_rapa
AJ532400.1.2145	tax=d:Eukaryota,k:Alveolata,p:Euglenophyta,c:Euglenophyceae,o:Eutreptiales,f:Eutreptiaceae,g:Eutreptiella,s:Eutreptiella_gymnastica
FJ719618.1.2210	tax=d:Eukaryota,k:Alveolata,p:Euglenophyta,c:Euglenophyceae,o:Eutreptiales,f:Eutreptiaceae,g:Eutreptiella,s:Eutreptiella_gymnastica
HQ828067.1.1424	tax=d:Eukaryota,k:Alveolata,p:Euglenophyta,c:Euglenophyceae,o:Eutreptiales,f:Eutreptiaceae,g:Eutreptiella,s:Eutreptiella_gymnastica
KF559331.1.2162	tax=d:Eukaryota,k:Alveolata,p:Euglenophyta,c:Euglenophyceae,o:Eutreptiales,f:Eutreptiaceae,g:Eutreptiella,s:Eutreptiella_gymnastica
AF081590.1.2169	tax=d:Eukaryota,k:Discoba,p:Euglenozoa,c:Euglenophyceae,o:Eutreptiales,f:Eutreptiaceae,g:Eutreptiella,s:Eutreptiella_gymnastica
AY070246.1.1969	tax=d:Eukaryota,k:Discoba,p:Euglenozoa,c:Euglenophyceae,o:Euglenales,f:Euglenaceae,g:Euglena,s:Euglena_viridis
MW795366.1.1936	tax=d:Eukaryota,k:Alveolata,p:Dinoflagellata,c:Dinophyceae,o:Gonyaulacales,f:Gonyaulacaceae,g:Gonyaulax,s:;Gonyaulax_digitale
MW784571.1.1917	tax=d:Eukaryota,k:Alveolata,p:Dinoflagellata,c:Dinophyceae,o:Prorocentrales,f:Prorocentraceae,g:Prorocentrum,s:Prorocentrum_redfieldii
MW784604.1.1653	tax=d:Eukaryota,k:Alveolata,p:Dinoflagellata,c:Dinophyceae,o:Prorocentrales,f:Prorocentraceae,g:Prorocentrum,s:Prorocentrum_redfieldii
MW784602.1.1552	tax=d:Eukaryota,k:Alveolata,p:Dinoflagellata,c:Dinophyceae,o:Prorocentrales,f:Prorocentraceae,g:Prorocentrum,s:Prorocentrum_redfieldii
AF274274.1.1747	tax=d:Eukaryota,k:Alveolata,p:Dinoflagellata,c:Dinophyceae,o:Gonyaulacales,f:Pyrocystaceae,g:Pyrocystis,s:Pyrocystis_lunula
AF022156.1.1792	tax=d:Eukaryota,k:Alveolata,p:Dinoflagellata,c:Dinophyceae,o:Gonyaulacales,f:Pyrocystaceae,g:Pyrocystis,s:Pyrocystis_pseudonoctiluca
AB183671.1.1756	tax=d:Eukaryota,k:Alveolata,p:Dinoflagellata,c:Dinophyceae,o:Peridiniphycidae,f:Thoracosphaeraceae,g:Scrippsiella,s:Scrippsiella_acuminata
AF274277.1.1753	tax=d:Eukaryota,k:Alveolata,p:Dinoflagellata,c:Dinophyceae,o:Peridiniphycidae,f:Thoracosphaeraceae,g:Scrippsiella,s:Scrippsiella_acuminata
HQ845330.1.1789	tax=d:Eukaryota,k:Alveolata,p:Dinoflagellata,c:Dinophyceae,o:Peridiniphycidae,f:Thoracosphaeraceae,g:Scrippsiella,s:Scrippsiella_acuminata
AY421792.1.1790	tax=d:Eukaryota,k:Alveolata,p:Dinoflagellata,c:Dinophyceae,o:Peridiniphycidae,f:Thoracosphaeraceae,g:Scrippsiella,s:Scrippsiella_acuminata
EF492513.1.1792	tax=d:Eukaryota,k:Alveolata,p:Dinoflagellata,c:Dinophyceae,o:Peridiniphycidae,f:Thoracosphaeraceae,g:Scrippsiella,s:Scrippsiella_acuminata
JX661036.1.1638	tax=d:Eukaryota,k:Alveolata,p:Dinoflagellata,c:Dinophyceae,o:Peridiniphycidae,f:Thoracosphaeraceae,g:Scrippsiella,s:Scrippsiella_acuminata
AJ415515.1.1756	tax=d:Eukaryota,k:Alveolata,p:Dinoflagellata,c:Dinophyceae,o:Peridiniphycidae,f:Thoracosphaeraceae,g:Scrippsiella,s:Scrippsiella_acuminata
MG255421.1.1104	tax=d:Eukaryota,k:Alveolata,p:Dinoflagellata,c:Dinophyceae,o:Peridiniphycidae,f:Thoracosphaeraceae,g:Scrippsiella,s:Scrippsiella_acuminata
AB948146.1.1764	tax=d:Eukaryota,k:Stramenopiles,p:Ochrophyta,c:Diatomea,o:Bacillariophytina,f:Mediophyceae,g:Skeletonema,s:Skeletonema_marinoi
AJ632212.1.1798	tax=d:Eukaryota,k:Stramenopiles,p:Ochrophyta,c:Diatomea,o:Bacillariophytina,f:Mediophyceae,g:Skeletonema,s:Skeletonema_marinoi
AJ632213.1.1798	tax=d:Eukaryota,k:Stramenopiles,p:Ochrophyta,c:Diatomea,o:Bacillariophytina,f:Mediophyceae,g:Skeletonema,s:Skeletonema_marinoi
AJ632214.1.1798	tax=d:Eukaryota,k:Stramenopiles,p:Ochrophyta,c:Diatomea,o:Bacillariophytina,f:Mediophyceae,g:Skeletonema,s:Skeletonema_marinoi
AJ632215.1.1798	tax=d:Eukaryota,k:Stramenopiles,p:Ochrophyta,c:Diatomea,o:Bacillariophytina,f:Mediophyceae,g:Skeletonema,s:Skeletonema_marinoi
AJ632216.1.1798	tax=d:Eukaryota,k:Stramenopiles,p:Ochrophyta,c:Diatomea,o:Bacillariophytina,f:Mediophyceae,g:Skeletonema,s:Skeletonema_marinoi
JF489952.1.1681	tax=d:Eukaryota,k:Stramenopiles,p:Ochrophyta,c:Diatomea,o:Bacillariophytina,f:Mediophyceae,g:Skeletonema,s:Skeletonema_marinoi
JF489953.1.1798	tax=d:Eukaryota,k:Stramenopiles,p:Ochrophyta,c:Diatomea,o:Bacillariophytina,f:Mediophyceae,g:Skeletonema,s:Skeletonema_marinoi
HM236345.1.1797	tax=d:Eukaryota,k:Stramenopiles,p:Ochrophyta,c:Diatomea,o:Bacillariophytina,f:Mediophyceae,g:Skeletonema,s:Skeletonema_marinoi
HM236346.1.1798	tax=d:Eukaryota,k:Stramenopiles,p:Ochrophyta,c:Diatomea,o:Bacillariophytina,f:Mediophyceae,g:Skeletonema,s:Skeletonema_marinoi
HM236347.1.1720	tax=d:Eukaryota,k:Stramenopiles,p:Ochrophyta,c:Diatomea,o:Bacillariophytina,f:Mediophyceae,g:Skeletonema,s:Skeletonema_marinoi
HM236348.1.1798	tax=d:Eukaryota,k:Stramenopiles,p:Ochrophyta,c:Diatomea,o:Bacillariophytina,f:Mediophyceae,g:Skeletonema,s:Skeletonema_marinoi
HM236349.1.1720	tax=d:Eukaryota,k:Stramenopiles,p:Ochrophyta,c:Diatomea,o:Bacillariophytina,f:Mediophyceae,g:Skeletonema,s:Skeletonema_marinoi
HM805045.1.1692	tax=d:Eukaryota,k:Stramenopiles,p:Ochrophyta,c:Diatomea,o:Bacillariophytina,f:Mediophyceae,g:Skeletonema,s:Skeletonema_marinoi
KR091067.1.1756	tax=d:Eukaryota,k:Stramenopiles,p:Ochrophyta,c:Diatomea,o:Bacillariophytina,f:Mediophyceae,g:Skeletonema,s:Skeletonema_marinoi
EF138931.1.1667	tax=d:Eukaryota,k:Stramenopiles,p:Ochrophyta,c:Diatomea,o:Bacillariophytina,f:Mediophyceae,g:Skeletonema,s:Skeletonema_marinoi
EF138932.1.1670	tax=d:Eukaryota,k:Stramenopiles,p:Ochrophyta,c:Diatomea,o:Bacillariophytina,f:Mediophyceae,g:Skeletonema,s:Skeletonema_marinoi
EF138933.1.1668	tax=d:Eukaryota,k:Stramenopiles,p:Ochrophyta,c:Diatomea,o:Bacillariophytina,f:Mediophyceae,g:Skeletonema,s:Skeletonema_marinoi
EF138934.1.1675	tax=d:Eukaryota,k:Stramenopiles,p:Ochrophyta,c:Diatomea,o:Bacillariophytina,f:Mediophyceae,g:Skeletonema,s:Skeletonema_marinoi
EF138936.1.1671	tax=d:Eukaryota,k:Stramenopiles,p:Ochrophyta,c:Diatomea,o:Bacillariophytina,f:Mediophyceae,g:Skeletonema,s:Skeletonema_marinoi
EF138937.1.1667	tax=d:Eukaryota,k:Stramenopiles,p:Ochrophyta,c:Diatomea,o:Bacillariophytina,f:Mediophyceae,g:Skeletonema,s:Skeletonema_marinoi
EF138939.1.1681	tax=d:Eukaryota,k:Stramenopiles,p:Ochrophyta,c:Diatomea,o:Bacillariophytina,f:Mediophyceae,g:Skeletonema,s:Skeletonema_marinoi
EF138940.1.1680	tax=d:Eukaryota,k:Stramenopiles,p:Ochrophyta,c:Diatomea,o:Bacillariophytina,f:Mediophyceae,g:Skeletonema,s:Skeletonema_marinoi
EF433521.1.1694	tax=d:Eukaryota,k:Stramenopiles,p:Ochrophyta,c:Diatomea,o:Bacillariophytina,f:Mediophyceae,g:Skeletonema,s:Skeletonema_marinoi
MW494570.1.1666	tax=d:Eukaryota,k:Stramenopiles,p:Ochrophyta,c:Diatomea,o:Bacillariophytina,f:Mediophyceae,g:Skeletonema,s:Skeletonema_menzelii
JF790995.1.1777	tax=d:Eukaryota,k:Alveolata,p:Dinoflagellata,c:Dinophyceae,o:Gymnodiniphycidae,f:Kareniaceae,g:Takayama,s:Takayama_pulchella
AY800130.1.1799	tax=d:Eukaryota,k:Alveolata,p:Dinoflagellata,c:Dinophyceae,o:Gymnodiniphycidae,f:Kareniaceae,g:Takayama,s:Takayama_xiamenensis
FJ402966.1.1134	tax=d:Eukaryota,k:Alveolata,p:Dinoflagellata,c:Dinophyceae,o:Gonyaulacales,f:Ceratiaceae,g:Tripos,s:Tripos_furca
AJ276699.1.1841	tax=d:Eukaryota,k:Alveolata,p:Dinoflagellata,c:Dinophyceae,o:Gonyaulacales,f:Ceratiaceae,g:Tripos,s:Tripos_furca
KJ762888.1.1800	tax=d:Eukaryota,k:Alveolata,p:Dinoflagellata,c:Dinophyceae,o:Gonyaulacales,f:Ceratiaceae,g:Tripos,s:Tripos_furca
KJ762905.1.1797	tax=d:Eukaryota,k:Alveolata,p:Dinoflagellata,c:Dinophyceae,o:Gonyaulacales,f:Ceratiaceae,g:Tripos,s:Tripos_furca
KJ763196.1.1800	tax=d:Eukaryota,k:Alveolata,p:Dinoflagellata,c:Dinophyceae,o:Gonyaulacales,f:Ceratiaceae,g:Tripos,s:Tripos_furca
KJ763323.1.1799	tax=d:Eukaryota,k:Alveolata,p:Dinoflagellata,c:Dinophyceae,o:Gonyaulacales,f:Ceratiaceae,g:Tripos,s:Tripos_furca
FJ402958.1.1210	tax=d:Eukaryota,k:Alveolata,p:Dinoflagellata,c:Dinophyceae,o:Gonyaulacales,f:Ceratiaceae,g:Tripos,s:Tripos_fusus
KJ763295.1.1800	tax=d:Eukaryota,k:Alveolata,p:Dinoflagellata,c:Dinophyceae,o:Gonyaulacales,f:Ceratiaceae,g:Tripos,s:Tripos_fusus
MW357936.1.1350	tax=d:Eukaryota,k:Alveolata,p:Dinoflagellata,c:Dinophyceae,o:Gonyaulacales,f:Ceratiaceae,g:Tripos,s:Tripos_lineatus
MW357951.1.1349	tax=d:Eukaryota,k:Alveolata,p:Dinoflagellata,c:Dinophyceae,o:Gonyaulacales,f:Ceratiaceae,g:Tripos,s:Tripos_muelleri
MN750506.1.1492	tax=d:Eukaryota,k:Stramenopiles,p:Ochrophyta,c:Diatomea,o:Bacillariophytina,f:Bacillariophyceae,g:Tryblionella,s:Tryblionella_compressa
MN750505.1.1493	tax=d:Eukaryota,k:Stramenopiles,p:Ochrophyta,c:Diatomea,o:Bacillariophytina,f:Bacillariophyceae,g:Tryblionella,s:Tryblionella_compressa
OM807226.1.1697	tax=d:Eukaryota,k:Stramenopiles,p:Ochrophyta,c:Diatomea,o:Bacillariophytina,f:Bacillariophyceae,g:Pseudo-nitzschia,s:Pseudo-nitzschia_simulans
KX055855.1.1653	tax=d:Eukaryota,k:Alveolata,p:Dinoflagellata,c:Dinophyceae,o:Gonyaulacales,f:Pyrocystaceae,g:Ostreopsis,s:Ostreopsis_rhodesiae
KX055864.1.1632	tax=d:Eukaryota,k:Alveolata,p:Dinoflagellata,c:Dinophyceae,o:Gonyaulacales,f:Pyrocystaceae,g:Ostreopsis,s:Ostreopsis_rhodesiae
KX055866.1.1632	tax=d:Eukaryota,k:Alveolata,p:Dinoflagellata,c:Dinophyceae,o:Gonyaulacales,f:Pyrocystaceae,g:Ostreopsis,s:Ostreopsis_rhodesiae
JF715165.1.1802	tax=d:Eukaryota,k:Alveolata,p:Dinoflagellata,c:Dinophyceae,o:Prorocentrales,f:Prorocentraceae,g:Prorocentrum,s:Prorocentrum_cordatum
AY803740.1.1782	tax=d:Eukaryota,k:Alveolata,p:Dinoflagellata,c:Dinophyceae,o:Prorocentrales,f:Prorocentraceae,g:Prorocentrum,s:Prorocentrum_cordatum
FJ587221.1.1704	tax=d:Eukaryota,k:Alveolata,p:Dinoflagellata,c:Dinophyceae,o:Prorocentrales,f:Prorocentraceae,g:Prorocentrum,s:Prorocentrum_cordatum
DQ028763.1.1976	tax=d:Eukaryota,k:Alveolata,p:Dinoflagellata,c:Dinophyceae,o:Prorocentrales,f:Prorocentraceae,g:Prorocentrum,s:Prorocentrum_cordatum
AY421791.1.1789	tax=d:Eukaryota,k:Alveolata,p:Dinoflagellata,c:Dinophyceae,o:Prorocentrales,f:Prorocentraceae,g:Prorocentrum,s:Prorocentrum_cordatum
DQ336060.1.1753	tax=d:Eukaryota,k:Alveolata,p:Dinoflagellata,c:Dinophyceae,o:Prorocentrales,f:Prorocentraceae,g:Prorocentrum,s:Prorocentrum_cordatum
AJ415520.1.1755	tax=d:Eukaryota,k:Alveolata,p:Dinoflagellata,c:Dinophyceae,o:Prorocentrales,f:Prorocentraceae,g:Prorocentrum,s:Prorocentrum_cordatum
Y16238.1.1789	tax=d:Eukaryota,k:Alveolata,p:Dinoflagellata,c:Dinophyceae,o:Prorocentrales,f:Prorocentraceae,g:Prorocentrum,s:Prorocentrum_cordatum
EU780639.1.1745	tax=d:Eukaryota,k:Alveolata,p:Dinoflagellata,c:Dinophyceae,o:Prorocentrales,f:Prorocentraceae,g:Prorocentrum,s:Prorocentrum_cordatum
JXLM01000489.977.2768	tax=d:Eukaryota,k:Alveolata,p:Dinoflagellata,c:Dinophyceae,o:Prorocentrales,f:Prorocentraceae,g:Prorocentrum,s:Prorocentrum_cordatum
JQ616823.1.1632	tax=d:Eukaryota,k:Alveolata,p:Dinoflagellata,c:Dinophyceae,o:Prorocentrales,f:Prorocentraceae,g:Prorocentrum,s:Prorocentrum_cordatum
EF017804.1.1790	tax=d:Eukaryota,k:Alveolata,p:Dinoflagellata,c:Dinophyceae,o:Prorocentrales,f:Prorocentraceae,g:Prorocentrum,s:Prorocentrum_cordatum

## Sheet: Table4
Table 4 The taxonomy of toxic species.
ScientificName_accepted	Species_database	Kingdom	Phylum	Class	Order	Family	Genus
Akashiwo sanguinea	Akashiwo_sanguinea	Alveolata	Dinoflagellata	Dinophyceae	Gymnodiniphycidae	Gymnodiniaceae	Akashiwo
Alexandrium affine	Alexandrium_affine	Alveolata	Dinoflagellata	Dinophyceae	Gonyaulacales	Pyrocystaceae	Alexandrium
Alexandrium andersonii	Alexandrium_andersonii	Alveolata	Dinoflagellata	Dinophyceae	Gonyaulacales	Pyrocystaceae	Alexandrium
Alexandrium australiense	Alexandrium_australiense	Alveolata	Dinoflagellata	Dinophyceae	Gonyaulacales	Pyrocystaceae	Alexandrium
Alexandrium catenella	Alexandrium_catenella	Alveolata	Dinoflagellata	Dinophyceae	Gonyaulacales	Pyrocystaceae	Alexandrium
Alexandrium fragae	Alexandrium_fragae	Alveolata	Dinoflagellata	Dinophyceae	Gonyaulacales	Pyrocystaceae	Alexandrium
Alexandrium hiranoi	Alexandrium_hiranoi	Alveolata	Dinoflagellata	Dinophyceae	Gonyaulacales	Pyrocystaceae	Alexandrium
Alexandrium leei	Alexandrium_leei	Alveolata	Dinoflagellata	Dinophyceae	Gonyaulacales	Pyrocystaceae	Alexandrium
Alexandrium limii	Alexandrium_limii	Alveolata	Dinoflagellata	Dinophyceae	Gonyaulacales	Pyrocystaceae	Alexandrium
Alexandrium minutum	Alexandrium_minutum	Alveolata	Dinoflagellata	Dinophyceae	Gonyaulacales	Pyrocystaceae	Alexandrium
Alexandrium monilatum	Alexandrium_monilatum	Alveolata	Dinoflagellata	Dinophyceae	Gonyaulacales	Pyrocystaceae	Alexandrium
Alexandrium ogatae	Alexandrium_ogatae	Alveolata	Dinoflagellata	Dinophyceae	Gonyaulacales	Pyrocystaceae	Alexandrium
Alexandrium ostenfeldii	Alexandrium_ostenfeldii	Alveolata	Dinoflagellata	Dinophyceae	Gonyaulacales	Pyrocystaceae	Alexandrium
Alexandrium pacificum	Alexandrium_pacificum	Alveolata	Dinoflagellata	Dinophyceae	Gonyaulacales	Pyrocystaceae	Alexandrium
Alexandrium pseudogonyaulax	Alexandrium_pseudogonyaulax	Alveolata	Dinoflagellata	Dinophyceae	Gonyaulacales	Pyrocystaceae	Alexandrium
Alexandrium tamarense	Alexandrium_tamarense	Alveolata	Dinoflagellata	Dinophyceae	Gonyaulacales	Pyrocystaceae	Alexandrium
Alexandrium tamiyavanichii	Alexandrium_tamiyavanichii	Alveolata	Dinoflagellata	Dinophyceae	Gonyaulacales	Pyrocystaceae	Alexandrium
Alexandrium taylorii	Alexandrium_taylorii	Alveolata	Dinoflagellata	Dinophyceae	Gonyaulacales	Pyrocystaceae	Alexandrium
Amphidinium carterae	Amphidinium_carterae	Alveolata	Dinoflagellata	Dinophyceae	Gymnodiniphycidae	Amphidiniaceae	Amphidinium
Amphidinium gibbosum	Amphidinium_gibbosum	Alveolata	Dinoflagellata	Dinophyceae	Gymnodiniphycidae	Amphidiniaceae	Amphidinium
Amphidinium klebsii	Amphidinium_klebsii	Alveolata	Dinoflagellata	Dinophyceae	Gymnodiniphycidae	Amphidiniaceae	Amphidinium
Amphidinium operculatum	Amphidinium_operculatum	Alveolata	Dinoflagellata	Dinophyceae	Gymnodiniphycidae	Amphidiniaceae	Amphidinium
Amphidoma languida	Amphidoma_languida	Alveolata	Dinoflagellata	Dinophyceae	Gonyaulacales	Amphidomataceae	Amphidoma
Azadinium dexteroporum	Azadinium_dexteroporum	Alveolata	Dinoflagellata	Dinophyceae	Peridiniales	Amphidomataceae	Azadinium
Azadinium poporum	Azadinium_poporum	Alveolata	Dinoflagellata	Dinophyceae	Peridiniales	Amphidomataceae	Azadinium
Azadinium spinosum	Azadinium_spinosum	Alveolata	Dinoflagellata	Dinophyceae	Peridiniales	Amphidomataceae	Azadinium
Centrodinium punctatum	Centrodinium_punctatum	Alveolata	Dinoflagellata	Dinophyceae	Gonyaulacales	Ostreopsidaceae	Centrodinium
Coolia canariensis	Coolia_canariensis	Alveolata	Dinoflagellata	Dinophyceae	Peridiniphycidae	Gonyaulacales	Coolia
Coolia malayensis	Coolia_malayensis	Alveolata	Dinoflagellata	Dinophyceae	Peridiniphycidae	Gonyaulacales	Coolia
Dinophysis acuminata	Dinophysis_acuminata	Alveolata	Dinoflagellata	Dinophyceae	Dinophysiales	Dinophysiaceae	Dinophysis
Dinophysis acuta	Dinophysis_acuta	Alveolata	Dinoflagellata	Dinophyceae	Dinophysiales	Dinophysiaceae	Dinophysis
Dinophysis caudata	Dinophysis_caudata	Alveolata	Dinoflagellata	Dinophyceae	Dinophysiales	Dinophysiaceae	Dinophysis
Dinophysis fortii	Dinophysis_fortii	Alveolata	Dinoflagellata	Dinophyceae	Dinophysiales	Dinophysiaceae	Dinophysis
Dinophysis infundibulum	Dinophysis_infundibulum	Alveolata	Dinoflagellata	Dinophyceae	Dinophysiales	Dinophysiaceae	Dinophysis
Dinophysis miles	Dinophysis_miles	Alveolata	Dinoflagellata	Dinophyceae	Dinophysiales	Dinophysiaceae	Dinophysis
Dinophysis norvegica	Dinophysis_norvegica	Alveolata	Dinoflagellata	Dinophyceae	Dinophysiales	Dinophysiaceae	Dinophysis
Dinophysis tripos	Dinophysis_tripos	Alveolata	Dinoflagellata	Dinophyceae	Dinophysiales	Dinophysiaceae	Dinophysis
Fukuyoa paulensis	Fukuyoa_paulensis	Alveolata	Dinoflagellata	Dinophyceae	Gonyaulacales	Pyrocystaceae	Fukuyoa
Fukuyoa ruetzleri	Fukuyoa_ruetzleri	Alveolata	Dinoflagellata	Dinophyceae	Gonyaulacales	Pyrocystaceae	Fukuyoa
Fukuyoa yasumotoi	Fukuyoa_yasumotoi	Alveolata	Dinoflagellata	Dinophyceae	Gonyaulacales	Pyrocystaceae	Fukuyoa
Gambierdiscus australes	Gambierdiscus_australes	Alveolata	Dinoflagellata	Dinophyceae	Gonyaulacales	Pyrocystaceae	Gambierdiscus
Gambierdiscus balechii	Gambierdiscus_balechii	Alveolata	Dinoflagellata	Dinophyceae	Gonyaulacales	Pyrocystaceae	Gambierdiscus
Gambierdiscus belizeanus	Gambierdiscus_belizeanus	Alveolata	Dinoflagellata	Dinophyceae	Gonyaulacales	Pyrocystaceae	Gambierdiscus
Gambierdiscus caribaeus	Gambierdiscus_caribaeus	Alveolata	Dinoflagellata	Dinophyceae	Gonyaulacales	Pyrocystaceae	Gambierdiscus
Gambierdiscus carolinianus	Gambierdiscus_carolinianus	Alveolata	Dinoflagellata	Dinophyceae	Gonyaulacales	Pyrocystaceae	Gambierdiscus
Gambierdiscus carpenteri	Gambierdiscus_carpenteri	Alveolata	Dinoflagellata	Dinophyceae	Gonyaulacales	Pyrocystaceae	Gambierdiscus
Gambierdiscus cheloniae	Gambierdiscus_cheloniae	Alveolata	Dinoflagellata	Dinophyceae	Gonyaulacales	Pyrocystaceae	Gambierdiscus
Gambierdiscus excentricus	Gambierdiscus_excentricus	Alveolata	Dinoflagellata	Dinophyceae	Gonyaulacales	Pyrocystaceae	Gambierdiscus
Gambierdiscus holmesii	Gambierdiscus_holmesii	Alveolata	Dinoflagellata	Dinophyceae	Gonyaulacales	Pyrocystaceae	Gambierdiscus
Gambierdiscus honu	Gambierdiscus_honu	Alveolata	Dinoflagellata	Dinophyceae	Gonyaulacales	Pyrocystaceae	Gambierdiscus
Gambierdiscus lapillus	Gambierdiscus_lapillus	Alveolata	Dinoflagellata	Dinophyceae	Gonyaulacales	Pyrocystaceae	Gambierdiscus
Gambierdiscus lewisii	Gambierdiscus_lewisii	Alveolata	Dinoflagellata	Dinophyceae	Gonyaulacales	Pyrocystaceae	Gambierdiscus
Gambierdiscus pacificus	Gambierdiscus_pacificus	Alveolata	Dinoflagellata	Dinophyceae	Gonyaulacales	Pyrocystaceae	Gambierdiscus
Gambierdiscus polynesiensis	Gambierdiscus_polynesiensis	Alveolata	Dinoflagellata	Dinophyceae	Gonyaulacales	Pyrocystaceae	Gambierdiscus
Gambierdiscus scabrosus	Gambierdiscus_scabrosus	Alveolata	Dinoflagellata	Dinophyceae	Gonyaulacales	Pyrocystaceae	Gambierdiscus
Gambierdiscus silvae	Gambierdiscus_silvae	Alveolata	Dinoflagellata	Dinophyceae	Gonyaulacales	Pyrocystaceae	Gambierdiscus
Gambierdiscus toxicus	Gambierdiscus_toxicus	Alveolata	Dinoflagellata	Dinophyceae	Gonyaulacales	Pyrocystaceae	Gambierdiscus
Gonyaulax bohaiensis	Gonyaulax_bohaiensis	Alveolata	Dinoflagellata	Dinophyceae	Gonyaulacales	Gonyaulacaceae	Gonyaulax
Gonyaulax spinifera	Gonyaulax_spinifera	Alveolata	Dinoflagellata	Dinophyceae	Gonyaulacales	Gonyaulacaceae	Gonyaulax
Gymnodinium catenatum	Gymnodinium_catenatum	Alveolata	Dinoflagellata	Dinophyceae	Gymnodiniales	Gymnodiniaceae	Gymnodinium
Heterocapsa bohaiensis	Heterocapsa_bohaiensis	Alveolata	Dinoflagellata	Dinophyceae	Peridiniales	Heterocapsaceae	Heterocapsa
Heterocapsa borneoensis	Heterocapsa_borneoensis	Alveolata	Dinoflagellata	Dinophyceae	Peridiniales	Heterocapsaceae	Heterocapsa
Heterocapsa circularisquama	Heterocapsa_circularisquama	Alveolata	Dinoflagellata	Dinophyceae	Peridiniales	Heterocapsaceae	Heterocapsa
Heterocapsa horiguchii	Heterocapsa_horiguchii	Alveolata	Dinoflagellata	Dinophyceae	Peridiniales	Heterocapsaceae	Heterocapsa
Heterocapsa niei	Heterocapsa_niei	Alveolata	Dinoflagellata	Dinophyceae	Peridiniales	Heterocapsaceae	Heterocapsa
Heterocapsa pygmaea	Heterocapsa_pygmaea	Alveolata	Dinoflagellata	Dinophyceae	Peridiniales	Heterocapsaceae	Heterocapsa
Karenia bicuneiformis	Karenia_bicuneiformis	Alveolata	Dinoflagellata	Dinophyceae	Gymnodiniales	Kareniaceae	Karenia
Karenia brevis	Karenia_brevis	Alveolata	Dinoflagellata	Dinophyceae	Gymnodiniales	Kareniaceae	Karenia
Karenia mikimotoi	Karenia_mikimotoi	Alveolata	Dinoflagellata	Dinophyceae	Gymnodiniales	Kareniaceae	Karenia
Karenia papilionacea	Karenia_papilionacea	Alveolata	Dinoflagellata	Dinophyceae	Gymnodiniales	Kareniaceae	Karenia
Karenia selliformis	Karenia_selliformis	Alveolata	Dinoflagellata	Dinophyceae	Gymnodiniales	Kareniaceae	Karenia
Karlodinium veneficum	Karlodinium_veneficum	Alveolata	Dinoflagellata	Dinophyceae	Gymnodiniales	Kareniaceae	Karlodinium
Lingulodinium polyedra	Lingulodinium_polyedra	Alveolata	Dinoflagellata	Dinophyceae	Gonyaulacales	Lingulodiniaceae	Lingulodinium
Margalefidinium fulvescens	Margalefidinium_fulvescens	Alveolata	Dinoflagellata	Dinophyceae	Gymnodiniales	Gymnodiniaceae	Margalefidinium
Margalefidinium polykrikoides	Margalefidinium_polykrikoides	Alveolata	Dinoflagellata	Dinophyceae	Gymnodiniales	Gymnodiniaceae	Margalefidinium
Ostreopsis ovata	Ostreopsis_ovata	Alveolata	Dinoflagellata	Dinophyceae	Gonyaulacales	Pyrocystaceae	Ostreopsis
Ostreopsis rhodesiae	Ostreopsis_rhodesiae	Alveolata	Dinoflagellata	Dinophyceae	Gonyaulacales	Pyrocystaceae	Ostreopsis
Ostreopsis siamensis	Ostreopsis_siamensis	Alveolata	Dinoflagellata	Dinophyceae	Gonyaulacales	Pyrocystaceae	Ostreopsis
Pfiesteria piscicida	Pfiesteria_piscicida	Alveolata	Dinoflagellata	Dinophyceae	Thoracosphaerales	Pfiesteriaceae	Pfiesteria
Pfiesteria shumwayae	Pfiesteria_shumwayae	Alveolata	Dinoflagellata	Dinophyceae	Thoracosphaerales	Pfiesteriaceae	Pfiesteria
Phalacroma mitra	Phalacroma_mitra	Alveolata	Dinoflagellata	Dinophyceae	Dinophysiales	Oxyphysiaceae	Phalacroma
Phalacroma rotundatum	Phalacroma_rotundatum	Alveolata	Dinoflagellata	Dinophyceae	Dinophysiales	Oxyphysaceae	Phalacroma
Polykrikos hartmannii	Polykrikos_hartmannii	Alveolata	Dinoflagellata	Dinophyceae	Gymnodiniales	Gymnodiniaceae	Polykrikos
Prorocentrum cassubicum	Prorocentrum_cassubicum	Alveolata	Dinoflagellata	Dinophyceae	Prorocentrales	Prorocentraceae	Prorocentrum
Prorocentrum concavum	Prorocentrum_concavum	Alveolata	Dinoflagellata	Dinophyceae	Prorocentrales	Prorocentraceae	Prorocentrum
Prorocentrum cordatum	Prorocentrum_cordatum	Alveolata	Dinoflagellata	Dinophyceae	Prorocentrales	Prorocentraceae	Prorocentrum
Prorocentrum emarginatum	Prorocentrum_emarginatum	Alveolata	Dinoflagellata	Dinophyceae	Prorocentrales	Prorocentraceae	Prorocentrum
Prorocentrum hoffmannianum	Prorocentrum_hoffmannianum	Alveolata	Dinoflagellata	Dinophyceae	Prorocentrales	Prorocentraceae	Prorocentrum
Prorocentrum leve	Prorocentrum_leve	Alveolata	Dinoflagellata	Dinophyceae	Prorocentrales	Prorocentraceae	Prorocentrum
Prorocentrum lima	Prorocentrum_lima	Alveolata	Dinoflagellata	Dinophyceae	Prorocentrales	Prorocentraceae	Prorocentrum
Prorocentrum mexicanum	Prorocentrum_mexicanum	Alveolata	Dinoflagellata	Dinophyceae	Prorocentrales	Prorocentraceae	Prorocentrum
Prorocentrum panamense	Prorocentrum_panamense	Alveolata	Dinoflagellata	Dinophyceae	Prorocentrales	Prorocentraceae	Prorocentrum
Prorocentrum rhathymum	Prorocentrum_rhathymum	Alveolata	Dinoflagellata	Dinophyceae	Prorocentrales	Prorocentraceae	Prorocentrum
Prorocentrum texanum	Prorocentrum_texanum	Alveolata	Dinoflagellata	Dinophyceae	Prorocentrales	Prorocentraceae	Prorocentrum
Protoceratium reticulatum	Protoceratium_reticulatum	Alveolata	Dinoflagellata	Dinophyceae	Gonyaulacales	Pyrocystaceae	Protoceratium
Protoperidinium crassipes	Protoperidinium_crassipes	Alveolata	Dinoflagellata	Dinophyceae	Peridiniphycidae	Peridiniales	Protoperidinium
Pyrodinium bahamense	Pyrodinium_bahamense	Alveolata	Dinoflagellata	Dinophyceae	Gonyaulacales	Pyrocystaceae	Pyrodinium
Pyrodinium bahamense var. compressum	Pyrodinium_bahamense_var._compressum	Alveolata	Dinoflagellata	Dinophyceae	Gonyaulacales	Pyrocystaceae	Pyrodinium
Takayama acrotrocha	Takayama_acrotrocha	Alveolata	Dinoflagellata	Dinophyceae	Gymnodiniphycidae	Kareniaceae	Takayama
Vicicitus globosus	Vicicitus_globosus	Stramenopiles	Ochrophyta	Dictyochophyceae	Dictyochales	Dictyochaceae	Vicicitus
Chattonella marina	Chattonella_marina	Stramenopiles	Ochrophyta	Raphidophyceae	Chattonellales	Chattonellaceae	Chattonella
Chattonella marina var. antiqua	Chattonella_marina_var._antiqua	Stramenopiles	Ochrophyta	Raphidophyceae	Chattonellales	Chattonellaceae	Chattonella
Chattonella marina var. ovata	Chattonella_marina_var._ovata	Stramenopiles	Ochrophyta	Raphidophyceae	Chattonellales	Chattonellaceae	Chattonella
Chattonella subsalsa	Chattonella_subsalsa	Stramenopiles	Ochrophyta	Raphidophyceae	Chattonellales	Chattonellaceae	Chattonella
Fibrocapsa japonica	Fibrocapsa_japonica	Stramenopiles	Ochrophyta	Raphidophyceae	Chattonellales	Chattonellaceae	Fibrocapsa
Heterosigma akashiwo	Heterosigma_akashiwo	Stramenopiles	Ochrophyta	Raphidophyceae	Chattonellales	Chattonellaceae	Heterosigma
Nitzschia bizertensis	Nitzschia_bizertensis	Stramenopiles	Ochrophyta	Diatomea	Bacillariophytina	Bacillariophyceae	Nitzschia
Pseudochattonella farcimen	Pseudochattonella_farcimen	Stramenopiles	Ochrophyta	Dictyochophyceae	Florenciellales	Florenciellales incertae sedis	Pseudochattonella
Pseudochattonella verruculosa	Pseudochattonella_verruculosa	Stramenopiles	Ochrophyta	Dictyochophyceae	Florenciellales	Florenciellales incertae sedis	Pseudochattonella
Pseudo-nitzschia australis	Pseudo-nitzschia_australis	Stramenopiles	Ochrophyta	Diatomea	Bacillariophytina	Bacillariophyceae	Pseudo-nitzschia
Pseudo-nitzschia batesiana	Pseudo-nitzschia_batesiana	Stramenopiles	Ochrophyta	Diatomea	Bacillariophytina	Bacillariophyceae	Pseudo-nitzschia
Pseudo-nitzschia brasiliana	Pseudo-nitzschia_brasiliana	Stramenopiles	Ochrophyta	Diatomea	Bacillariophytina	Bacillariophyceae	Pseudo-nitzschia
Pseudo-nitzschia caciantha	Pseudo-nitzschia_caciantha	Stramenopiles	Ochrophyta	Diatomea	Bacillariophytina	Bacillariophyceae	Pseudo-nitzschia
Pseudo-nitzschia calliantha	Pseudo-nitzschia_calliantha	Stramenopiles	Ochrophyta	Diatomea	Bacillariophytina	Bacillariophyceae	Pseudo-nitzschia
Pseudo-nitzschia cuspidata	Pseudo-nitzschia_cuspidata	Stramenopiles	Ochrophyta	Diatomea	Bacillariophytina	Bacillariophyceae	Pseudo-nitzschia
Pseudo-nitzschia delicatissima	Pseudo-nitzschia_delicatissima	Stramenopiles	Ochrophyta	Diatomea	Bacillariophytina	Bacillariophyceae	Pseudo-nitzschia
Pseudo-nitzschia fraudulenta	Pseudo-nitzschia_fraudulenta	Stramenopiles	Ochrophyta	Diatomea	Bacillariophytina	Bacillariophyceae	Pseudo-nitzschia
Pseudo-nitzschia fukuyoi	Pseudo-nitzschia_fukuyoi	Stramenopiles	Ochrophyta	Diatomea	Bacillariophytina	Bacillariophyceae	Pseudo-nitzschia
Pseudo-nitzschia galaxiae	Pseudo-nitzschia_galaxiae	Stramenopiles	Ochrophyta	Diatomea	Bacillariophytina	Bacillariophyceae	Pseudo-nitzschia
Pseudo-nitzschia granii	Pseudo-nitzschia_granii	Stramenopiles	Ochrophyta	Diatomea	Bacillariophytina	Bacillariophyceae	Pseudo-nitzschia
Pseudo-nitzschia kodamae	Pseudo-nitzschia_kodamae	Stramenopiles	Ochrophyta	Diatomea	Bacillariophytina	Bacillariophyceae	Pseudo-nitzschia
Pseudo-nitzschia lundholmiae	Pseudo-nitzschia_lundholmiae	Stramenopiles	Ochrophyta	Diatomea	Bacillariophytina	Bacillariophyceae	Pseudo-nitzschia
Pseudo-nitzschia multiseries	Pseudo-nitzschia_multiseries	Stramenopiles	Ochrophyta	Diatomea	Bacillariophytina	Bacillariophyceae	Pseudo-nitzschia
Pseudo-nitzschia pseudodelicatissima	Pseudo-nitzschia_pseudodelicatissima	Stramenopiles	Ochrophyta	Diatomea	Bacillariophytina	Bacillariophyceae	Pseudo-nitzschia
Pseudo-nitzschia pungens	Pseudo-nitzschia_pungens	Stramenopiles	Ochrophyta	Diatomea	Bacillariophytina	Bacillariophyceae	Pseudo-nitzschia
Pseudo-nitzschia seriata	Pseudo-nitzschia_seriata	Stramenopiles	Ochrophyta	Diatomea	Bacillariophytina	Bacillariophyceae	Pseudo-nitzschia
Pseudo-nitzschia simulans	Pseudo-nitzschia_simulans	Stramenopiles	Ochrophyta	Diatomea	Bacillariophytina	Bacillariophyceae	Pseudo-nitzschia
Pseudo-nitzschia subcurvata	Pseudo-nitzschia_subcurvata	Stramenopiles	Ochrophyta	Diatomea	Bacillariophytina	Bacillariophyceae	Pseudo-nitzschia
Pseudo-nitzschia turgidula	Pseudo-nitzschia_turgidula	Stramenopiles	Ochrophyta	Diatomea	Bacillariophytina	Bacillariophyceae	Pseudo-nitzschia
Chrysochromulina leadbeateri	Chrysochromulina_leadbeateri	Chromista	Haptophyta	Prymnesiophyceae	Prymnesiales	Chrysochromulinaceae	Chrysochromulina
Phaeocystis globosa	Phaeocystis_globosa	Chromista	Haptophyta	Prymnesiophyceae	Phaeocystales	Phaeocystaceae	Phaeocystis
Phaeocystis pouchetii	Phaeocystis_pouchetii	Chromista	Haptophyta	Prymnesiophyceae	Phaeocystales	Phaeocystaceae	Phaeocystis
Prymnesium calathiferum	Prymnesium_calathiferum	Chromista	Haptophyta	Coccolithophyceae	Prymnesiales	Prymnesiaceae	Prymnesium
Prymnesium faveolatum	Prymnesium_faveolatum	Chromista	Haptophyta	Coccolithophyceae	Prymnesiales	Prymnesiaceae	Prymnesium
Prymnesium parvum	Prymnesium_parvum	Chromista	Haptophyta	Coccolithophyceae	Prymnesiales	Prymnesiaceae	Prymnesium
Prymnesium polylepis	Prymnesium_polylepis	Chromista	Haptophyta	Coccolithophyceae	Prymnesiales	Prymnesiaceae	Prymnesium
Prymnesium zebrinum	Prymnesium_zebrinum	Chromista	Haptophyta	Coccolithophyceae	Prymnesiales	Prymnesiaceae	Prymnesium

## Sheet: Table5
Table 4 The taxonomy of harmful species.
ScientificName_accepted	Species_database	Kingdom	Phylum	Class	Order	Family	Genus
Alexandrium cohorticula	Alexandrium_cohorticula	Alveolata	Dinoflagellata	Dinophyceae	Gonyaulacales	Pyrocystaceae	Alexandrium
Alexandrium margalefii	Alexandrium_margalefii	Alveolata	Dinoflagellata	Dinophyceae	Gonyaulacales	Pyrocystaceae	Alexandrium
Alexandrium insuetum	Alexandrium_insuetum	Alveolata	Dinoflagellata	Dinophyceae	Gonyaulacales	Pyrocystaceae	Alexandrium
Asterionellopsis glacialis	Asterionellopsis_glacialis	Stramenopiles	Ochrophyta	Diatomea	Bacillariophytina	Bacillariophyceae	Asterionellopsis
Aureococcus anophagefferens	Aureococcus_anophagefferens	Stramenopiles	Ochrophyta	Pelagophyceae	Pelagomonadales	Pelagomonadaceae	Aureococcus
Aureoumbra lagunensis	Aureoumbra_lagunensis	Stramenopiles	Ochrophyta	Pelagophyceae	Sarcinochrysidales	Sarcinochrysidaceae	Aureoumbra
Blixaea quinquecornis	Blixaea_quinquecornis	Alveolata	Dinoflagellata	Dinophyceae	Peridiniphycidae	Peridiniales	Blixaea
Chaetoceros affinis	Chaetoceros_affinis	Stramenopiles	Ochrophyta	Diatomea	Chaetocerotales	Chaetocerotaceae	Chaetoceros
Chaetoceros atlanticus	Chaetoceros_atlanticus	Stramenopiles	Ochrophyta	Diatomea	Chaetocerotales	Chaetocerotaceae	Chaetoceros
Chaetoceros constrictus	Chaetoceros_constrictus	Stramenopiles	Ochrophyta	Diatomea	Chaetocerotales	Chaetocerotaceae	Chaetoceros
Chaetoceros convolutus	Chaetoceros_convolutus	Stramenopiles	Ochrophyta	Diatomea	Chaetocerotales	Chaetocerotaceae	Chaetoceros
Chaetoceros curvisetus	Chaetoceros_curvisetus	Stramenopiles	Ochrophyta	Diatomea	Chaetocerotales	Chaetocerotaceae	Chaetoceros
Chaetoceros danicus	Chaetoceros_danicus	Stramenopiles	Ochrophyta	Diatomea	Chaetocerotales	Chaetocerotaceae	Chaetoceros
Chaetoceros debilis	Chaetoceros_debilis	Stramenopiles	Ochrophyta	Diatomea	Chaetocerotales	Chaetocerotaceae	Chaetoceros
Chaetoceros decipiens	Chaetoceros_decipiens	Stramenopiles	Ochrophyta	Diatomea	Chaetocerotales	Chaetocerotaceae	Chaetoceros
Chaetoceros diadema	Chaetoceros_diadema	Stramenopiles	Ochrophyta	Diatomea	Chaetocerotales	Chaetocerotaceae	Chaetoceros
Chaetoceros laevisporus	Chaetoceros_laevisporus	Stramenopiles	Ochrophyta	Diatomea	Chaetocerotales	Chaetocerotaceae	Chaetoceros
Chaetoceros pseudocurvisetus	Chaetoceros_pseudocurvisetus	Stramenopiles	Ochrophyta	Diatomea	Chaetocerotales	Chaetocerotaceae	Chaetoceros
Chaetoceros rostratus	Chaetoceros_rostratus	Stramenopiles	Ochrophyta	Diatomea	Chaetocerotales	Chaetocerotaceae	Chaetoceros
Chaetoceros socialis	Chaetoceros_socialis	Stramenopiles	Ochrophyta	Diatomea	Chaetocerotales	Chaetocerotaceae	Chaetoceros
Chaetoceros simplex	Chaetoceros_simplex	Stramenopiles	Ochrophyta	Diatomea	Chaetocerotales	Chaetocerotaceae	Chaetoceros
Chaetoceros tenuissimus	Chaetoceros_tenuissimus	Stramenopiles	Ochrophyta	Diatomea	Chaetocerotales	Chaetocerotaceae	Chaetoceros
Chaetoceros throndsenii	Chaetoceros_throndsenii	Stramenopiles	Ochrophyta	Diatomea	Chaetocerotales	Chaetocerotaceae	Chaetoceros
Chaetoceros tortissimus	Chaetoceros_tortissimus	Stramenopiles	Ochrophyta	Diatomea	Chaetocerotales	Chaetocerotaceae	Chaetoceros
Chaetoceros lorenzianus	Chaetoceros_lorenzianus	Stramenopiles	Ochrophyta	Diatomea	Chaetocerotales	Chaetocerotaceae	Chaetoceros
Chaetoceros wighamii	Chaetoceros_wighamii	Stramenopiles	Ochrophyta	Diatomea	Chaetocerotales	Chaetocerotaceae	Chaetoceros
Coscinodiscus radiatus	Coscinodiscus_radiatus	Stramenopiles	Ochrophyta	Diatomea	Coscinodiscales	Coscinodiscaceae	Coscinodiscus
Coolia monotis	Coolia_monotis	Alveolata	Dinoflagellata	Dinophyceae	Peridiniphycidae	Gonyaulacales	Coolia
Cylindrotheca closterium	Cylindrotheca_closterium	Stramenopiles	Ochrophyta	Diatomea	Bacillariophytina	Bacillariophyceae	Cylindrotheca
Cyclotella meneghiniana	Cyclotella_meneghiniana	Stramenopiles	Ochrophyta	Diatomea	Bacillariophytina	Mediophyceae	Cyclotella
Dictyocha fibula	Dictyocha_fibula	Stramenopiles	Ochrophyta	Dictyochophyceae	Dictyochales	Dictyochaceae	Dictyocha
Dictyocha speculum	Dictyocha_speculum	Stramenopiles	Ochrophyta	Dictyochophyceae	Dictyochales	Dictyochaceae	Dictyocha
Dinophysis hastata	Dinophysis_hastata	Alveolata	Dinoflagellata	Dinophyceae	Dinophysiales	Dinophysaceae	Dinophysis
Diplopsalis lenticula	Diplopsalis_lenticula	Alveolata	Dinoflagellata	Dinophyceae	Peridiniphycidae	Peridiniales	Diplopsalopsis
Dunaliella salina	Dunaliella_salina	Chloroplastida	Chlorophyta	Chlorophyceae	Chlamydomonadales	Dunaliellaceae	Dunaliella
Eucampia zodiacus	Eucampia_zodiacus	Stramenopiles	Ochrophyta	Diatomea	Bacillariophytina	Mediophyceae	Eucampia
Eutreptiella gymnastica	Eutreptiella_gymnastica	Discoba	Euglenozoa	Euglenophyceae	Eutreptiales	Eutreptiaceae	Eutreptiella
Euglena viridis	Euglena_viridis	Discoba	Euglenozoa	Euglenophyceae	Euglenales	Euglenaceae	Euglena
Gonyaulax digitale	Gonyaulax_digitale	Alveolata	Dinoflagellata	Dinophyceae	Peridiniphycidae	Gonyaulacales	Gonyaulax
Gonyaulax polygramma	Gonyaulax_polygramma	Alveolata	Dinoflagellata	Dinophyceae	Peridiniphycidae	Gonyaulacales	Gonyaulax
Gonyaulax verior	Gonyaulax_verior	Alveolata	Dinoflagellata	Dinophyceae	Peridiniphycidae	Gonyaulacales	Gonyaulax
Gymnodinium aureolum	Gymnodinium_aureolum	Alveolata	Dinoflagellata	Dinophyceae	Gymnodiniphycidae	Gymnodiniaceae	Gymnodinium
Gymnodinium impudicum	Gymnodinium_impudicum	Alveolata	Dinoflagellata	Dinophyceae	Gymnodiniphycidae	Gymnodiniaceae	Gymnodinium
Guinardia delicatula	Guinardia_delicatula	Stramenopiles	Ochrophyta	Diatomea	Coscinodiscophytina	Rhizosolenids	Guinardia
Guinardia flaccida	Guinardia_flaccida	Stramenopiles	Ochrophyta	Diatomea	Coscinodiscophytina	Rhizosolenids	Guinardia
Halamphora coffeiformis	Halamphora_coffeiformis	Stramenopiles	Ochrophyta	Diatomea	Bacillariophytina	Bacillariophyceae	Halamphora
Heterocapsa rotundata	Heterocapsa_rotundata	Alveolata	Dinoflagellata	Dinophyceae	Peridiniphycidae	Peridiniales	Heterocapsa
Heterocapsa triquetra	Heterocapsa_triquetra	Alveolata	Dinoflagellata	Dinophyceae	Peridiniphycidae	Peridiniales	Heterocapsa
Heterocapsa pygmaea	Heterocapsa_pygmaea	Alveolata	Dinoflagellata	Dinophyceae	Peridiniphycidae	Peridiniales	Heterocapsa
Lauderia annulata	Lauderia_annulata	Stramenopiles	Ochrophyta	Diatomea	Bacillariophytina	Mediophyceae	Lauderia
Lepidodinium chlorophorum	Lepidodinium_chlorophorum	Alveolata	Dinoflagellata	Dinophyceae	Gymnodiniphycidae	Gymnodiniaceae	Lepidodinium
Leptocylindrus danicus	Leptocylindrus_danicus	Stramenopiles	Ochrophyta	Diatomea	Coscinodiscophytina	Rhizosolenids	Leptocylindrus
Leptocylindrus minimus	Leptocylindrus_minimus	Stramenopiles	Ochrophyta	Diatomea	Coscinodiscophytina	Rhizosolenids	Leptocylindrus
Levanderina fissa	Levanderina_fissa	Alveolata	Dinoflagellata	Dinophyceae	Gymnodiniphycidae	Gymnodiniales familia incertae sedis	Levanderina
Lithodesmioides polymorpha	Lithodesmioides_polymorpha	Stramenopiles	Ochrophyta	Diatomea	Bacillariophytina	Mediophyceae	Lithodesmioides
Noctiluca scintillans	Noctiluca_scintillans	Alveolata	Dinoflagellata	Dinophyceae	Noctilucales	Noctilucaceae	Noctiluca
Nitzschia longissima	Nitzschia_longissima	Stramenopiles	Ochrophyta	Diatomea	Bacillariophytina	Bacillariophyceae	Nitzschia
Ostreopsis lenticularis	Ostreopsis_lenticularis	Alveolata	Dinoflagellata	Dinophyceae	Gonyaulacales	Pyrocystaceae	Ostreopsis
Paralia sulcata	Paralia_sulcata	Stramenopiles	Ochrophyta	Diatomea	Coscinodiscophytina	Melosirids	Paralia
Phalacroma rapa	Phalacroma_rapa	Alveolata	Dinoflagellata	Dinophyceae	Dinophysiales	Oxyphysiaceae	Phalacroma
Plagioselmis prolonga	Plagioselmis_prolonga	Chromista	Cryptophyta	Cryptophyceae	Pyrenomonadales	Geminigeraceae	Plagioselmis
Plagioselmis nannoplanctica	Plagioselmis_nannoplanctica	Chromista	Cryptophyta	Cryptophyceae	Pyrenomonadales	Geminigeraceae	Plagioselmis
Proboscia alata	Proboscia_alata	Stramenopiles	Ochrophyta	Diatomea	Coscinodiscophytina	Rhizosolenids	Proboscia
Prorocentrum dentatum	Prorocentrum_dentatum	Alveolata	Dinoflagellata	Dinophyceae	Prorocentrales	Prorocentraceae	Prorocentrum
Prorocentrum donghaiense	Prorocentrum_donghaiense	Alveolata	Dinoflagellata	Dinophyceae	Prorocentrales	Prorocentraceae	Prorocentrum
Prorocentrum gracile	Prorocentrum_gracile	Alveolata	Dinoflagellata	Dinophyceae	Prorocentrales	Prorocentraceae	Prorocentrum
Prorocentrum micans	Prorocentrum_micans	Alveolata	Dinoflagellata	Dinophyceae	Prorocentrales	Prorocentraceae	Prorocentrum
Prorocentrum redfieldii	Prorocentrum_redfieldii	Alveolata	Dinoflagellata	Dinophyceae	Prorocentrales	Prorocentraceae	Prorocentrum
Prorocentrum triestinum	Prorocentrum_triestinum	Alveolata	Dinoflagellata	Dinophyceae	Prorocentrales	Prorocentraceae	Prorocentrum
Protodinium simplex	Protodinium_simplex	Alveolata	Dinoflagellata	Dinophyceae	Gymnodiniphycidae	Suessiaceae	Protodinium
Pseudocochlodinium profundisulcus	Polykrikos_geminatum	Alveolata	Dinoflagellata	Dinophyceae	Dinophyceae ordo incertae sedis	Dinophyceae familia incertae sedis	Pseudocochlodinium
Pyrophacus steinii	Pyrophacus_steinii	Alveolata	Dinoflagellata	Dinophyceae	Gonyaulacales	Pyrocystaceae	Pyrophacus
Scrippsiella acuminata	Scrippsiella_acuminata	Alveolata	Dinoflagellata	Dinophyceae	Peridiniphycidae	Thoracosphaeraceae	Scrippsiella
Scrippsiella trochoidea	Scrippsiella_trochoidea	Alveolata	Dinoflagellata	Dinophyceae	Peridiniphycidae	Thoracosphaeraceae	Scrippsiella
Skeletonema tropicum	Skeletonema_tropicum	Stramenopiles	Ochrophyta	Diatomea	Bacillariophytina	Mediophyceae	Skeletonema
Skeletonema costatum	Skeletonema_costatum	Stramenopiles	Ochrophyta	Diatomea	Bacillariophytina	Mediophyceae	Skeletonema
Skeletonema marinoi	Skeletonema_marinoi	Stramenopiles	Ochrophyta	Diatomea	Bacillariophytina	Mediophyceae	Skeletonema
Skeletonema menzelii	Skeletonema_menzelii	Stramenopiles	Ochrophyta	Diatomea	Bacillariophytina	Mediophyceae	Skeletonema
Skeletonema pseudocostatum	Skeletonema_pseudocostatum	Stramenopiles	Ochrophyta	Diatomea	Bacillariophytina	Mediophyceae	Skeletonema
Takayama pulchella	Takayama_pulchella	Alveolata	Dinoflagellata	Dinophyceae	Gymnodiniphycidae	Kareniaceae	Takayama
Takayama xiamenensis	Takayama_xiamenensis	Alveolata	Dinoflagellata	Dinophyceae	Gymnodiniphycidae	Kareniaceae	Takayama
Teleaulax acuta	Teleaulax_acuta	Chromista	Cryptophyta	Cryptophyceae	Pyrenomonadales	Geminigeraceae	Teleaulax
Tenuicylindrus belgicus	Tenuicylindrus_belgicus	Stramenopiles	Ochrophyta	Diatomea	Coscinodiscophytina	Rhizosolenids	Tenuicylindrus
Thalassiosira allenii	Thalassiosira_allenii	Stramenopiles	Ochrophyta	Diatomea	Bacillariophytina	Mediophyceae	Thalassiosira
Thalassiosira curviseriata	Thalassiosira_curviseriata	Stramenopiles	Ochrophyta	Diatomea	Bacillariophytina	Mediophyceae	Thalassiosira
Thalassiosira gravida	Thalassiosira_gravida	Stramenopiles	Ochrophyta	Diatomea	Bacillariophytina	Mediophyceae	Thalassiosira
Thalassiosira lundiana	Thalassiosira_lundiana	Stramenopiles	Ochrophyta	Diatomea	Bacillariophytina	Mediophyceae	Thalassiosira
Thalassiosira mala	Thalassiosira_mala	Stramenopiles	Ochrophyta	Diatomea	Bacillariophytina	Mediophyceae	Thalassiosira
Thalassiosira minima	Thalassiosira_minima	Stramenopiles	Ochrophyta	Diatomea	Bacillariophytina	Mediophyceae	Thalassiosira
Thalassiosira minuscula	Thalassiosira_minuscula	Stramenopiles	Ochrophyta	Diatomea	Bacillariophytina	Mediophyceae	Thalassiosira
Thalassionema nitzschioides	Thalassionema_nitzschioides	Stramenopiles	Ochrophyta	Diatomea	Bacillariophytina	Mediophyceae	Thalassionema
Thalassiosira pseudonana	Thalassiosira_pseudonana	Stramenopiles	Ochrophyta	Diatomea	Bacillariophytina	Mediophyceae	Thalassiosira
Thalassiosira punctigera	Thalassiosira_punctigera	Stramenopiles	Ochrophyta	Diatomea	Bacillariophytina	Mediophyceae	Thalassiosira
Thalassiosira rotula	Thalassiosira_rotula	Stramenopiles	Ochrophyta	Diatomea	Bacillariophytina	Mediophyceae	Thalassiosira
Thalassiosira weissflogii	Thalassiosira_weissflogii	Stramenopiles	Ochrophyta	Diatomea	Bacillariophytina	Mediophyceae	Thalassiosira
Tripos dens	Tripos_dens	Alveolata	Dinoflagellata	Dinophyceae	Gonyaulacales	Ceratiaceae	Tripos
Tripos furca	Tripos_furca	Alveolata	Dinoflagellata	Dinophyceae	Gonyaulacales	Ceratiaceae	Tripos
Tripos fusus	Tripos_fusus	Alveolata	Dinoflagellata	Dinophyceae	Gonyaulacales	Ceratiaceae	Tripos
Tripos lineatus	Tripos_lineatus	Alveolata	Dinoflagellata	Dinophyceae	Gonyaulacales	Ceratiaceae	Tripos
Tripos muelleri	Tripos_muelleri	Alveolata	Dinoflagellata	Dinophyceae	Gonyaulacales	Ceratiaceae	Tripos
Tryblionella compressa	Tryblionella_compressa	Stramenopiles	Ochrophyta	Diatomea	Bacillariophytina	Bacillariophyceae	Tryblionella
